# Supplementary material for: Structure and Growth of the Leeward Kohala Field System: An Analysis with Directed Graphs
Source: PLoS One. 2014 Jul 24;9(7):e102431. doi: 10.1371/journal.pone.0102431 (PMC4109926; doi:10.1371/journal.pone.0102431)
Supplement: File S1 — Level assignments in the Lapakahi detailed study area for plotting with Google Earth. (ZIP) [file pone.0102431.s004.zip]

Archive with 1 entries (1 files):
- pone.0102431.s004.kml
