# Supplementary material for: Structure and Growth of the Leeward Kohala Field System: An Analysis with Directed Graphs
Source: PLoS One. 2014 Jul 24;9(7):e102431. doi: 10.1371/journal.pone.0102431 (PMC4109926; doi:10.1371/journal.pone.0102431)
Supplement: File S1 — Level assignments in the Lapakahi detailed study area for plotting with Google Earth. (ZIP) [file pone.0102431.s004.zip › pone.0102431.s004.kml]

<?xml version="1.0" encoding="UTF-8"?>
<kml xmlns="http://www.opengis.net/kml/2.2" xmlns:gx="http://www.google.com/kml/ext/2.2" xmlns:kml="http://www.opengis.net/kml/2.2" xmlns:atom="http://www.w3.org/2005/Atom">
<Document>
	<name>kahua-dsa-final.kmz</name>
	<open>1</open>
	<description>Level assignments in the Kahua 1 and Pāhinahina detailed study area.</description>
	<Style id="LineStyle003">
		<LabelStyle>
			<color>00000000</color>
			<scale>0</scale>
		</LabelStyle>
		<LineStyle>
			<color>ff4a6afb</color>
			<width>2</width>
		</LineStyle>
		<PolyStyle>
			<color>00000000</color>
			<outline>0</outline>
		</PolyStyle>
	</Style>
	<Style id="LineStyle0020">
		<LabelStyle>
			<color>00000000</color>
			<scale>0</scale>
		</LabelStyle>
		<LineStyle>
			<color>ff7292fc</color>
			<width>2</width>
		</LineStyle>
		<PolyStyle>
			<color>00000000</color>
			<outline>0</outline>
		</PolyStyle>
	</Style>
	<Style id="LineStyle0000">
		<LabelStyle>
			<color>00000000</color>
			<scale>0</scale>
		</LabelStyle>
		<LineStyle>
			<width>2</width>
		</LineStyle>
		<PolyStyle>
			<color>00000000</color>
			<outline>0</outline>
		</PolyStyle>
	</Style>
	<Style id="LineStyle00">
		<LabelStyle>
			<color>00000000</color>
			<scale>0</scale>
		</LabelStyle>
		<LineStyle>
			<color>ffd9e5ff</color>
			<width>2</width>
		</LineStyle>
		<PolyStyle>
			<color>00000000</color>
			<outline>0</outline>
		</PolyStyle>
	</Style>
	<Style id="LineStyle0010">
		<LabelStyle>
			<color>00000000</color>
			<scale>0</scale>
		</LabelStyle>
		<LineStyle>
			<width>2</width>
		</LineStyle>
		<PolyStyle>
			<color>00000000</color>
			<outline>0</outline>
		</PolyStyle>
	</Style>
	<Style id="LineStyle0040">
		<LabelStyle>
			<color>00000000</color>
			<scale>0</scale>
		</LabelStyle>
		<LineStyle>
			<color>ff150fa5</color>
			<width>2</width>
		</LineStyle>
		<PolyStyle>
			<color>00000000</color>
			<outline>0</outline>
		</PolyStyle>
	</Style>
	<Style id="LineStyle0011">
		<LabelStyle>
			<color>00000000</color>
			<scale>0</scale>
		</LabelStyle>
		<LineStyle>
			<color>ff262dde</color>
			<width>2</width>
		</LineStyle>
		<PolyStyle>
			<color>00000000</color>
			<outline>0</outline>
		</PolyStyle>
	</Style>
	<StyleMap id="LineStyle002">
		<Pair>
			<key>normal</key>
			<styleUrl>#LineStyle0010</styleUrl>
		</Pair>
		<Pair>
			<key>highlight</key>
			<styleUrl>#LineStyle0000</styleUrl>
		</Pair>
	</StyleMap>
	<Style id="LineStyle000">
		<LabelStyle>
			<color>00000000</color>
			<scale>0</scale>
		</LabelStyle>
		<LineStyle>
			<color>ff7292fc</color>
			<width>2</width>
		</LineStyle>
		<PolyStyle>
			<color>00000000</color>
			<outline>0</outline>
		</PolyStyle>
	</Style>
	<Folder id="FeatureLayer0">
		<name>trails_level_1</name>
		<Snippet maxLines="0"></Snippet>
		<Placemark id="ID_00000">
			<name>T002</name>
			<Snippet maxLines="0"></Snippet>
			<description><![CDATA[<html xmlns:fo="http://www.w3.org/1999/XSL/Format" xmlns:msxsl="urn:schemas-microsoft-com:xslt">

<head>

<META http-equiv="Content-Type" content="text/html">

<meta http-equiv="content-type" content="text/html; charset=UTF-8">

</head>

<body style="margin:0px 0px 0px 0px;overflow:auto;background:#FFFFFF;">

<table style="font-family:Arial,Verdana,Times;font-size:12px;text-align:left;width:100%;border-collapse:collapse;padding:3px 3px 3px 3px">

<tr style="text-align:center;font-weight:bold;background:#9CBCE2">

<td></td>

</tr>

<tr>

<td>

<table style="font-family:Arial,Verdana,Times;font-size:12px;text-align:left;width:100%;border-spacing:0px; padding:3px 3px 3px 3px">

<tr>

<td>facility</td>

<td>T002</td>

</tr>

<tr bgcolor="#D4E4F3">

<td>level</td>

<td>1</td>

</tr>

</table>

</td>

</tr>

</table>

</body>

</html>]]></description>
			<styleUrl>#LineStyle00</styleUrl>
			<MultiGeometry>
				<LineString>
					<coordinates>
						-155.8097060000505,20.13327100039865,0 -155.8098119999784,20.1332180000372,0 -155.8099480001128,20.13320199972189,0 -155.8101220002058,20.13314000002045,0 -155.8103139999375,20.13304200005135,0 -155.8105240000686,20.1329540002586,0 -155.8106269998116,20.1329329999484,0 -155.810957999759,20.13281300005894,0 -155.8112380000786,20.13269000021451,0 -155.8129180001072,20.13201700019868,0 -155.8129969996262,20.13194600012371,0 -155.8130829997913,20.13190199984704,0 -155.8131969997988,20.13181299996784,0 -155.8135569997244,20.13167299989048,0 -155.8136129999524,20.13163299964704,0 -155.8137929999297,20.13155400001084,0 -155.8141060001827,20.13143099965329,0 
					</coordinates>
				</LineString>
			</MultiGeometry>
		</Placemark>
		<Placemark id="ID_00001">
			<name>T006</name>
			<Snippet maxLines="0"></Snippet>
			<description><![CDATA[<html xmlns:fo="http://www.w3.org/1999/XSL/Format" xmlns:msxsl="urn:schemas-microsoft-com:xslt">

<head>

<META http-equiv="Content-Type" content="text/html">

<meta http-equiv="content-type" content="text/html; charset=UTF-8">

</head>

<body style="margin:0px 0px 0px 0px;overflow:auto;background:#FFFFFF;">

<table style="font-family:Arial,Verdana,Times;font-size:12px;text-align:left;width:100%;border-collapse:collapse;padding:3px 3px 3px 3px">

<tr style="text-align:center;font-weight:bold;background:#9CBCE2">

<td></td>

</tr>

<tr>

<td>

<table style="font-family:Arial,Verdana,Times;font-size:12px;text-align:left;width:100%;border-spacing:0px; padding:3px 3px 3px 3px">

<tr>

<td>facility</td>

<td>T006</td>

</tr>

<tr bgcolor="#D4E4F3">

<td>level</td>

<td>1</td>

</tr>

</table>

</td>

</tr>

</table>

</body>

</html>]]></description>
			<styleUrl>#LineStyle00</styleUrl>
			<MultiGeometry>
				<LineString>
					<coordinates>
						-155.8088829996715,20.1312930003577,0 -155.8094289998739,20.13107399996146,0 -155.8097339997387,20.13099300037341,0 -155.8099920002902,20.1309499996509,0 -155.810154999827,20.13089399977411,0 -155.8104030002887,20.13080299978407,0 -155.8105739998091,20.1307239998377,0 -155.8107209996315,20.13062100028596,0 -155.810873999588,20.1305170002434,0 -155.8109530000696,20.13046499999515,0 -155.8111530000657,20.13035499970712,0 -155.8114739999419,20.13014799989474,0 -155.8116450001998,20.13007199999117,0 -155.8118509998819,20.12994499973419,0 -155.8120879996927,20.1297619998697,0 -155.8121649996527,20.12972100035161,0 -155.8124370001394,20.12948999988921,0 -155.8125980002692,20.12933499965793,0 -155.8127450002403,20.12923199957076,0 -155.8131169997505,20.12908500024613,0 -155.8133129999468,20.12890000043594,0 -155.8135429997174,20.12878699974736,0 -155.8138109998631,20.12864699962987,0 
					</coordinates>
				</LineString>
			</MultiGeometry>
		</Placemark>
		<Placemark id="ID_00002">
			<name>T007</name>
			<Snippet maxLines="0"></Snippet>
			<description><![CDATA[<html xmlns:fo="http://www.w3.org/1999/XSL/Format" xmlns:msxsl="urn:schemas-microsoft-com:xslt">

<head>

<META http-equiv="Content-Type" content="text/html">

<meta http-equiv="content-type" content="text/html; charset=UTF-8">

</head>

<body style="margin:0px 0px 0px 0px;overflow:auto;background:#FFFFFF;">

<table style="font-family:Arial,Verdana,Times;font-size:12px;text-align:left;width:100%;border-collapse:collapse;padding:3px 3px 3px 3px">

<tr style="text-align:center;font-weight:bold;background:#9CBCE2">

<td></td>

</tr>

<tr>

<td>

<table style="font-family:Arial,Verdana,Times;font-size:12px;text-align:left;width:100%;border-spacing:0px; padding:3px 3px 3px 3px">

<tr>

<td>facility</td>

<td>T007</td>

</tr>

<tr bgcolor="#D4E4F3">

<td>level</td>

<td>1</td>

</tr>

</table>

</td>

</tr>

</table>

</body>

</html>]]></description>
			<styleUrl>#LineStyle00</styleUrl>
			<MultiGeometry>
				<LineString>
					<coordinates>
						-155.8091149999777,20.13074100042963,0 -155.8090399996191,20.13077400035184,0 -155.8089649997711,20.13077799980884,0 -155.8089150003925,20.13079800025858,0 -155.8088269995681,20.13081199991248,0 -155.8087499997001,20.1308169999045,0 -155.808683000259,20.13084899996172,0 
					</coordinates>
				</LineString>
			</MultiGeometry>
		</Placemark>
	</Folder>
	<Folder id="FeatureLayer0">
		<name>trails_level_3</name>
		<Snippet maxLines="0"></Snippet>
		<Placemark id="ID_00000">
			<name>T001</name>
			<Snippet maxLines="0"></Snippet>
			<description><![CDATA[<html xmlns:fo="http://www.w3.org/1999/XSL/Format" xmlns:msxsl="urn:schemas-microsoft-com:xslt">

<head>

<META http-equiv="Content-Type" content="text/html">

<meta http-equiv="content-type" content="text/html; charset=UTF-8">

</head>

<body style="margin:0px 0px 0px 0px;overflow:auto;background:#FFFFFF;">

<table style="font-family:Arial,Verdana,Times;font-size:12px;text-align:left;width:100%;border-collapse:collapse;padding:3px 3px 3px 3px">

<tr style="text-align:center;font-weight:bold;background:#9CBCE2">

<td></td>

</tr>

<tr>

<td>

<table style="font-family:Arial,Verdana,Times;font-size:12px;text-align:left;width:100%;border-spacing:0px; padding:3px 3px 3px 3px">

<tr>

<td>facility</td>

<td>T001</td>

</tr>

<tr bgcolor="#D4E4F3">

<td>level</td>

<td>3</td>

</tr>

</table>

</td>

</tr>

</table>

</body>

</html>]]></description>
			<styleUrl>#LineStyle000</styleUrl>
			<MultiGeometry>
				<LineString>
					<coordinates>
						-155.810259000459,20.1345640000599,0 -155.8103629997441,20.13451999984516,0 -155.810454000198,20.13444899964683,0 -155.8106280003485,20.13423799970146,0 -155.8107170003709,20.13419700043497,0 -155.8109539998268,20.13418199991412,0 -155.8111670003183,20.13409500042316,0 -155.8112279996514,20.13400400015102,0 -155.8112859999506,20.13396100011028,0 -155.811516999642,20.13386999959944,0 -155.8115580004603,20.1338690001127,0 -155.8117059996465,20.13380799988795,0 -155.8117419996655,20.13381600006271,0 -155.8117859999096,20.13380099955792,0 -155.8118429996207,20.13380000004727,0 -155.8119579996825,20.13375099956411,0 -155.8120779995506,20.133655999977,0 -155.8121990000385,20.13359799993156,0 -155.8122749997451,20.13355399984175,0 -155.8125430003258,20.13338400007589,0 -155.8129020000106,20.1331569996114,0 -155.8131460003535,20.13300999982655,0 -155.8132959998148,20.13293699958977,0 -155.813476000294,20.13287000037242,0 -155.8137019997289,20.13267500025214,0 -155.8137639999402,20.13265199983622,0 -155.8140519995874,20.13247299975036,0 -155.814090000287,20.13242999979578,0 -155.8141339998732,20.1324149996772,0 -155.8141960001722,20.1323640000248,0 -155.8142689997821,20.13232099960064,0 -155.8143010002635,20.13227799979599,0 -155.8144750000054,20.1321849996127,0 -155.8145989999033,20.13211899996469,0 -155.8149489998964,20.13191399965204,0 -155.8151140000227,20.13184100023576,0 -155.8151429995609,20.13181799964585,0 
					</coordinates>
				</LineString>
			</MultiGeometry>
		</Placemark>
		<Placemark id="ID_00001">
			<name>T003</name>
			<Snippet maxLines="0"></Snippet>
			<description><![CDATA[<html xmlns:fo="http://www.w3.org/1999/XSL/Format" xmlns:msxsl="urn:schemas-microsoft-com:xslt">

<head>

<META http-equiv="Content-Type" content="text/html">

<meta http-equiv="content-type" content="text/html; charset=UTF-8">

</head>

<body style="margin:0px 0px 0px 0px;overflow:auto;background:#FFFFFF;">

<table style="font-family:Arial,Verdana,Times;font-size:12px;text-align:left;width:100%;border-collapse:collapse;padding:3px 3px 3px 3px">

<tr style="text-align:center;font-weight:bold;background:#9CBCE2">

<td></td>

</tr>

<tr>

<td>

<table style="font-family:Arial,Verdana,Times;font-size:12px;text-align:left;width:100%;border-spacing:0px; padding:3px 3px 3px 3px">

<tr>

<td>facility</td>

<td>T003</td>

</tr>

<tr bgcolor="#D4E4F3">

<td>level</td>

<td>3</td>

</tr>

</table>

</td>

</tr>

</table>

</body>

</html>]]></description>
			<styleUrl>#LineStyle000</styleUrl>
			<MultiGeometry>
				<LineString>
					<coordinates>
						-155.809496999811,20.13277999980377,0 -155.809830999777,20.1326509999462,0 -155.8099779997008,20.13257299989897,0 -155.8102410002694,20.13244200031011,0 -155.8107929996039,20.1322389997371,0 -155.8108560000217,20.13224099969811,0 -155.81095600026,20.13220000000099,0 -155.8111679995542,20.13208700018938,0 -155.8113799997915,20.13198000027774,0 -155.8115580001536,20.13191799958582,0 -155.8118689998716,20.13185999999384,0 -155.812079,20.13178399976377,0 -155.812429999804,20.13165399988194,0 -155.8125660000318,20.1315900002233,0 -155.8126370003451,20.13157199985823,0 -155.8127899996474,20.13148300034385,0 -155.8130659998062,20.13132099958467,0 -155.8133459997671,20.13117399989051,0 -155.8135759997551,20.13104600030965,0 -155.8137669996796,20.13092800022712,0 -155.8146169995795,20.13056100009246,0 
					</coordinates>
				</LineString>
			</MultiGeometry>
		</Placemark>
		<Placemark id="ID_00002">
			<name>T004</name>
			<Snippet maxLines="0"></Snippet>
			<description><![CDATA[<html xmlns:fo="http://www.w3.org/1999/XSL/Format" xmlns:msxsl="urn:schemas-microsoft-com:xslt">

<head>

<META http-equiv="Content-Type" content="text/html">

<meta http-equiv="content-type" content="text/html; charset=UTF-8">

</head>

<body style="margin:0px 0px 0px 0px;overflow:auto;background:#FFFFFF;">

<table style="font-family:Arial,Verdana,Times;font-size:12px;text-align:left;width:100%;border-collapse:collapse;padding:3px 3px 3px 3px">

<tr style="text-align:center;font-weight:bold;background:#9CBCE2">

<td></td>

</tr>

<tr>

<td>

<table style="font-family:Arial,Verdana,Times;font-size:12px;text-align:left;width:100%;border-spacing:0px; padding:3px 3px 3px 3px">

<tr>

<td>facility</td>

<td>T004</td>

</tr>

<tr bgcolor="#D4E4F3">

<td>level</td>

<td>3</td>

</tr>

</table>

</td>

</tr>

</table>

</body>

</html>]]></description>
			<styleUrl>#LineStyle000</styleUrl>
			<MultiGeometry>
				<LineString>
					<coordinates>
						-155.8093099997535,20.1323310000957,0 -155.8094800002489,20.13225699960232,0 -155.8096489997013,20.132196999626,0 -155.8097090000776,20.13218000015069,0 -155.8100870001236,20.13202000020176,0 -155.8102659998508,20.13190999990663,0 -155.8104489996008,20.13181800015426,0 -155.810512000127,20.13181899993002,0 -155.8105490004328,20.1318060001876,0 -155.81068899972,20.13177200018101,0 -155.8109540002996,20.13162900001171,0 -155.8110340001764,20.13160900043424,0 -155.8111490002356,20.13152699983161,0 -155.8112569996061,20.13148299955996,0 -155.8113299998069,20.13144000030475,0 -155.8115009998656,20.13138800005984,0 -155.8116310002907,20.1313130003315,0 -155.8116999995864,20.13128200008988,0 -155.8118429999351,20.13118500041885,0 -155.8119339995492,20.13114400040974,0 
					</coordinates>
				</LineString>
			</MultiGeometry>
		</Placemark>
	</Folder>
	<Folder id="FeatureLayer0">
		<name>trails_level_5</name>
		<Snippet maxLines="0"></Snippet>
		<Placemark id="ID_00000">
			<name>T005</name>
			<Snippet maxLines="0"></Snippet>
			<description><![CDATA[<html xmlns:fo="http://www.w3.org/1999/XSL/Format" xmlns:msxsl="urn:schemas-microsoft-com:xslt">

<head>

<META http-equiv="Content-Type" content="text/html">

<meta http-equiv="content-type" content="text/html; charset=UTF-8">

</head>

<body style="margin:0px 0px 0px 0px;overflow:auto;background:#FFFFFF;">

<table style="font-family:Arial,Verdana,Times;font-size:12px;text-align:left;width:100%;border-collapse:collapse;padding:3px 3px 3px 3px">

<tr style="text-align:center;font-weight:bold;background:#9CBCE2">

<td></td>

</tr>

<tr>

<td>

<table style="font-family:Arial,Verdana,Times;font-size:12px;text-align:left;width:100%;border-spacing:0px; padding:3px 3px 3px 3px">

<tr>

<td>facility</td>

<td>T005</td>

</tr>

<tr bgcolor="#D4E4F3">

<td>level</td>

<td>5</td>

</tr>

</table>

</td>

</tr>

</table>

</body>

</html>]]></description>
			<styleUrl>#LineStyle0011</styleUrl>
			<MultiGeometry>
				<LineString>
					<coordinates>
						-155.8090560000479,20.13171400011583,0 -155.8098779995164,20.13141999970357,0 -155.8100230001466,20.13139200004726,0 -155.8105699995626,20.13124300032993,0 -155.8112609996676,20.13096299987796,0 -155.8113870004007,20.13087400006726,0 -155.8118790001784,20.13060700026202,0 -155.813590999781,20.12990599997924,0 -155.8138429999478,20.12966900000171,0 -155.8141420002456,20.12942200031825,0 
					</coordinates>
				</LineString>
			</MultiGeometry>
		</Placemark>
	</Folder>
	<Folder id="FeatureLayer0">
		<name>walls_level_0</name>
		<Snippet maxLines="0"></Snippet>
		<Placemark id="ID_00000">
			<name>W024</name>
			<Snippet maxLines="0"></Snippet>
			<description><![CDATA[<html xmlns:fo="http://www.w3.org/1999/XSL/Format" xmlns:msxsl="urn:schemas-microsoft-com:xslt">

<head>

<META http-equiv="Content-Type" content="text/html">

<meta http-equiv="content-type" content="text/html; charset=UTF-8">

</head>

<body style="margin:0px 0px 0px 0px;overflow:auto;background:#FFFFFF;">

<table style="font-family:Arial,Verdana,Times;font-size:12px;text-align:left;width:100%;border-collapse:collapse;padding:3px 3px 3px 3px">

<tr style="text-align:center;font-weight:bold;background:#9CBCE2">

<td></td>

</tr>

<tr>

<td>

<table style="font-family:Arial,Verdana,Times;font-size:12px;text-align:left;width:100%;border-spacing:0px; padding:3px 3px 3px 3px">

<tr>

<td>facility</td>

<td>W024</td>

</tr>

<tr bgcolor="#D4E4F3">

<td>level</td>

<td>0</td>

</tr>

</table>

</td>

</tr>

</table>

</body>

</html>]]></description>
			<styleUrl>#LineStyle002</styleUrl>
			<MultiGeometry>
				<LineString>
					<coordinates>
						-155.8144719997906,20.13152500001467,0 -155.8145799995651,20.13179299994262,0 -155.8146289999321,20.13184099969009,0 -155.8148700003873,20.13228299989089,0 -155.8149599996366,20.1324429995965,0 -155.8150229999635,20.13259500029715,0 -155.8150919997942,20.13292399994691,0 -155.8151459995684,20.13306900044668,0 -155.8151470000557,20.13310599997153,0 
					</coordinates>
				</LineString>
			</MultiGeometry>
		</Placemark>
		<Placemark id="ID_00001">
			<name>W023</name>
			<Snippet maxLines="0"></Snippet>
			<description><![CDATA[<html xmlns:fo="http://www.w3.org/1999/XSL/Format" xmlns:msxsl="urn:schemas-microsoft-com:xslt">

<head>

<META http-equiv="Content-Type" content="text/html">

<meta http-equiv="content-type" content="text/html; charset=UTF-8">

</head>

<body style="margin:0px 0px 0px 0px;overflow:auto;background:#FFFFFF;">

<table style="font-family:Arial,Verdana,Times;font-size:12px;text-align:left;width:100%;border-collapse:collapse;padding:3px 3px 3px 3px">

<tr style="text-align:center;font-weight:bold;background:#9CBCE2">

<td></td>

</tr>

<tr>

<td>

<table style="font-family:Arial,Verdana,Times;font-size:12px;text-align:left;width:100%;border-spacing:0px; padding:3px 3px 3px 3px">

<tr>

<td>facility</td>

<td>W023</td>

</tr>

<tr bgcolor="#D4E4F3">

<td>level</td>

<td>0</td>

</tr>

</table>

</td>

</tr>

</table>

</body>

</html>]]></description>
			<styleUrl>#LineStyle002</styleUrl>
			<MultiGeometry>
				<LineString>
					<coordinates>
						-155.8142880001673,20.13162599999532,0 -155.8143369998667,20.13170699965797,0 -155.8144029995692,20.13185200015069,0 -155.814459999791,20.13192299959401,0 -155.8145789995388,20.13219800019283,0 -155.8146450004249,20.13230500001766,0 -155.8146619997594,20.13237999986338,0 -155.8147279999504,20.13250999983936,0 -155.8147449995684,20.132592000114,0 -155.8148479997897,20.13280400021236,0 -155.8148930003601,20.13286299960396,0 -155.814991999806,20.13309400012294,0 
					</coordinates>
				</LineString>
			</MultiGeometry>
		</Placemark>
		<Placemark id="ID_00002">
			<name>W021</name>
			<Snippet maxLines="0"></Snippet>
			<description><![CDATA[<html xmlns:fo="http://www.w3.org/1999/XSL/Format" xmlns:msxsl="urn:schemas-microsoft-com:xslt">

<head>

<META http-equiv="Content-Type" content="text/html">

<meta http-equiv="content-type" content="text/html; charset=UTF-8">

</head>

<body style="margin:0px 0px 0px 0px;overflow:auto;background:#FFFFFF;">

<table style="font-family:Arial,Verdana,Times;font-size:12px;text-align:left;width:100%;border-collapse:collapse;padding:3px 3px 3px 3px">

<tr style="text-align:center;font-weight:bold;background:#9CBCE2">

<td></td>

</tr>

<tr>

<td>

<table style="font-family:Arial,Verdana,Times;font-size:12px;text-align:left;width:100%;border-spacing:0px; padding:3px 3px 3px 3px">

<tr>

<td>facility</td>

<td>W021</td>

</tr>

<tr bgcolor="#D4E4F3">

<td>level</td>

<td>0</td>

</tr>

</table>

</td>

</tr>

</table>

</body>

</html>]]></description>
			<styleUrl>#LineStyle002</styleUrl>
			<MultiGeometry>
				<LineString>
					<coordinates>
						-155.8135799998911,20.13087700008255,0 -155.8137540003008,20.13128600030167,0 -155.8137599997124,20.1313569996009,0 -155.8138009999101,20.13144299976944,0 -155.8138220004163,20.13154700026001,0 -155.8139300000332,20.13180000037633,0 -155.8139470000572,20.13188199987502,0 -155.8139799997532,20.13194500031022,0 -155.8140589997846,20.13216499979234,0 -155.8141740001943,20.13238000012805,0 -155.8143159999261,20.13256100030389,0 -155.8143860003195,20.13269500008562,0 
					</coordinates>
				</LineString>
			</MultiGeometry>
		</Placemark>
		<Placemark id="ID_00003">
			<name>W020</name>
			<Snippet maxLines="0"></Snippet>
			<description><![CDATA[<html xmlns:fo="http://www.w3.org/1999/XSL/Format" xmlns:msxsl="urn:schemas-microsoft-com:xslt">

<head>

<META http-equiv="Content-Type" content="text/html">

<meta http-equiv="content-type" content="text/html; charset=UTF-8">

</head>

<body style="margin:0px 0px 0px 0px;overflow:auto;background:#FFFFFF;">

<table style="font-family:Arial,Verdana,Times;font-size:12px;text-align:left;width:100%;border-collapse:collapse;padding:3px 3px 3px 3px">

<tr style="text-align:center;font-weight:bold;background:#9CBCE2">

<td></td>

</tr>

<tr>

<td>

<table style="font-family:Arial,Verdana,Times;font-size:12px;text-align:left;width:100%;border-spacing:0px; padding:3px 3px 3px 3px">

<tr>

<td>facility</td>

<td>W020</td>

</tr>

<tr bgcolor="#D4E4F3">

<td>level</td>

<td>0</td>

</tr>

</table>

</td>

</tr>

</table>

</body>

</html>]]></description>
			<styleUrl>#LineStyle002</styleUrl>
			<MultiGeometry>
				<LineString>
					<coordinates>
						-155.813313999604,20.13081400018262,0 -155.8134330001161,20.13107399972872,0 -155.813462999873,20.13116700014001,0 -155.8135370002055,20.13134599980522,0 -155.8137190002536,20.13175799956318,0 -155.8137729998942,20.13186599956407,0 -155.8139550002527,20.13229000009113,0 -155.8140269998191,20.13255500044975,0 -155.8140730002331,20.13267800024532,0 
					</coordinates>
				</LineString>
			</MultiGeometry>
		</Placemark>
		<Placemark id="ID_00004">
			<name>W019</name>
			<Snippet maxLines="0"></Snippet>
			<description><![CDATA[<html xmlns:fo="http://www.w3.org/1999/XSL/Format" xmlns:msxsl="urn:schemas-microsoft-com:xslt">

<head>

<META http-equiv="Content-Type" content="text/html">

<meta http-equiv="content-type" content="text/html; charset=UTF-8">

</head>

<body style="margin:0px 0px 0px 0px;overflow:auto;background:#FFFFFF;">

<table style="font-family:Arial,Verdana,Times;font-size:12px;text-align:left;width:100%;border-collapse:collapse;padding:3px 3px 3px 3px">

<tr style="text-align:center;font-weight:bold;background:#9CBCE2">

<td></td>

</tr>

<tr>

<td>

<table style="font-family:Arial,Verdana,Times;font-size:12px;text-align:left;width:100%;border-spacing:0px; padding:3px 3px 3px 3px">

<tr>

<td>facility</td>

<td>W019</td>

</tr>

<tr bgcolor="#D4E4F3">

<td>level</td>

<td>0</td>

</tr>

</table>

</td>

</tr>

</table>

</body>

</html>]]></description>
			<styleUrl>#LineStyle002</styleUrl>
			<MultiGeometry>
				<LineString>
					<coordinates>
						-155.8130319995586,20.13102800011378,0 -155.8131029997616,20.13122200042766,0 -155.8132230003809,20.13148499955112,0 -155.8137040000269,20.13244799974165,0 -155.8137239995161,20.13248099962199,0 -155.8137689995539,20.13254399975347,0 -155.8138499998175,20.1326439999569,0 -155.8138989997806,20.13274000004695,0 
					</coordinates>
				</LineString>
			</MultiGeometry>
		</Placemark>
		<Placemark id="ID_00005">
			<name>W010</name>
			<Snippet maxLines="0"></Snippet>
			<description><![CDATA[<html xmlns:fo="http://www.w3.org/1999/XSL/Format" xmlns:msxsl="urn:schemas-microsoft-com:xslt">

<head>

<META http-equiv="Content-Type" content="text/html">

<meta http-equiv="content-type" content="text/html; charset=UTF-8">

</head>

<body style="margin:0px 0px 0px 0px;overflow:auto;background:#FFFFFF;">

<table style="font-family:Arial,Verdana,Times;font-size:12px;text-align:left;width:100%;border-collapse:collapse;padding:3px 3px 3px 3px">

<tr style="text-align:center;font-weight:bold;background:#9CBCE2">

<td></td>

</tr>

<tr>

<td>

<table style="font-family:Arial,Verdana,Times;font-size:12px;text-align:left;width:100%;border-spacing:0px; padding:3px 3px 3px 3px">

<tr>

<td>facility</td>

<td>W010</td>

</tr>

<tr bgcolor="#D4E4F3">

<td>level</td>

<td>0</td>

</tr>

</table>

</td>

</tr>

</table>

</body>

</html>]]></description>
			<styleUrl>#LineStyle002</styleUrl>
			<MultiGeometry>
				<LineString>
					<coordinates>
						-155.8125329996961,20.13417500037122,0 -155.8124399996513,20.13398299984918,0 -155.8124099998005,20.13394900031287,0 -155.8123099999994,20.13369800029777,0 -155.8122249995371,20.13357600013251,0 -155.8121819997365,20.13353399971233,0 -155.8121540003449,20.13343899988229,0 -155.8119919998252,20.13302400032524,0 
					</coordinates>
				</LineString>
			</MultiGeometry>
		</Placemark>
		<Placemark id="ID_00006">
			<name>W007</name>
			<Snippet maxLines="0"></Snippet>
			<description><![CDATA[<html xmlns:fo="http://www.w3.org/1999/XSL/Format" xmlns:msxsl="urn:schemas-microsoft-com:xslt">

<head>

<META http-equiv="Content-Type" content="text/html">

<meta http-equiv="content-type" content="text/html; charset=UTF-8">

</head>

<body style="margin:0px 0px 0px 0px;overflow:auto;background:#FFFFFF;">

<table style="font-family:Arial,Verdana,Times;font-size:12px;text-align:left;width:100%;border-collapse:collapse;padding:3px 3px 3px 3px">

<tr style="text-align:center;font-weight:bold;background:#9CBCE2">

<td></td>

</tr>

<tr>

<td>

<table style="font-family:Arial,Verdana,Times;font-size:12px;text-align:left;width:100%;border-spacing:0px; padding:3px 3px 3px 3px">

<tr>

<td>facility</td>

<td>W007</td>

</tr>

<tr bgcolor="#D4E4F3">

<td>level</td>

<td>0</td>

</tr>

</table>

</td>

</tr>

</table>

</body>

</html>]]></description>
			<styleUrl>#LineStyle002</styleUrl>
			<MultiGeometry>
				<LineString>
					<coordinates>
						-155.811103999603,20.13244799957994,0 -155.8111669996448,20.13262699998212,0 -155.8112200000694,20.13290700043682,0 -155.8113439997816,20.13318799987555,0 -155.8114289995583,20.13330199978667,0 -155.8115990000518,20.1336729997324,0 -155.8116270003866,20.13370900040588,0 -155.8117730003168,20.13406099974388,0 -155.8118279999774,20.13431000028788,0 
					</coordinates>
				</LineString>
			</MultiGeometry>
		</Placemark>
		<Placemark id="ID_00007">
			<name>W004</name>
			<Snippet maxLines="0"></Snippet>
			<description><![CDATA[<html xmlns:fo="http://www.w3.org/1999/XSL/Format" xmlns:msxsl="urn:schemas-microsoft-com:xslt">

<head>

<META http-equiv="Content-Type" content="text/html">

<meta http-equiv="content-type" content="text/html; charset=UTF-8">

</head>

<body style="margin:0px 0px 0px 0px;overflow:auto;background:#FFFFFF;">

<table style="font-family:Arial,Verdana,Times;font-size:12px;text-align:left;width:100%;border-collapse:collapse;padding:3px 3px 3px 3px">

<tr style="text-align:center;font-weight:bold;background:#9CBCE2">

<td></td>

</tr>

<tr>

<td>

<table style="font-family:Arial,Verdana,Times;font-size:12px;text-align:left;width:100%;border-spacing:0px; padding:3px 3px 3px 3px">

<tr>

<td>facility</td>

<td>W004</td>

</tr>

<tr bgcolor="#D4E4F3">

<td>level</td>

<td>0</td>

</tr>

</table>

</td>

</tr>

</table>

</body>

</html>]]></description>
			<styleUrl>#LineStyle002</styleUrl>
			<MultiGeometry>
				<LineString>
					<coordinates>
						-155.8108319998432,20.13317699962218,0 -155.8108819995589,20.13331399988083,0 -155.81091800015,20.13335500010911,0 -155.8110179996706,20.1336230003784,0 -155.811071999619,20.13378000005795,0 -155.8112709995874,20.13426499960501,0 -155.8112930000958,20.13434299958552,0 -155.8113649997887,20.13454199982091,0 
					</coordinates>
				</LineString>
			</MultiGeometry>
		</Placemark>
		<Placemark id="ID_00008">
			<name>W003</name>
			<Snippet maxLines="0"></Snippet>
			<description><![CDATA[<html xmlns:fo="http://www.w3.org/1999/XSL/Format" xmlns:msxsl="urn:schemas-microsoft-com:xslt">

<head>

<META http-equiv="Content-Type" content="text/html">

<meta http-equiv="content-type" content="text/html; charset=UTF-8">

</head>

<body style="margin:0px 0px 0px 0px;overflow:auto;background:#FFFFFF;">

<table style="font-family:Arial,Verdana,Times;font-size:12px;text-align:left;width:100%;border-collapse:collapse;padding:3px 3px 3px 3px">

<tr style="text-align:center;font-weight:bold;background:#9CBCE2">

<td></td>

</tr>

<tr>

<td>

<table style="font-family:Arial,Verdana,Times;font-size:12px;text-align:left;width:100%;border-spacing:0px; padding:3px 3px 3px 3px">

<tr>

<td>facility</td>

<td>W003</td>

</tr>

<tr bgcolor="#D4E4F3">

<td>level</td>

<td>0</td>

</tr>

</table>

</td>

</tr>

</table>

</body>

</html>]]></description>
			<styleUrl>#LineStyle002</styleUrl>
			<MultiGeometry>
				<LineString>
					<coordinates>
						-155.8108080003621,20.13382000007808,0 -155.8108339996698,20.13395999978139,0 -155.810883999574,20.13409399993051,0 -155.8109049998064,20.13423700002749,0 -155.8109859998798,20.13447500036878,0 -155.8111599995573,20.13470200028459,0 -155.811227999699,20.13485799992016,0 
					</coordinates>
				</LineString>
			</MultiGeometry>
		</Placemark>
		<Placemark id="ID_00009">
			<name>W059</name>
			<Snippet maxLines="0"></Snippet>
			<description><![CDATA[<html xmlns:fo="http://www.w3.org/1999/XSL/Format" xmlns:msxsl="urn:schemas-microsoft-com:xslt">

<head>

<META http-equiv="Content-Type" content="text/html">

<meta http-equiv="content-type" content="text/html; charset=UTF-8">

</head>

<body style="margin:0px 0px 0px 0px;overflow:auto;background:#FFFFFF;">

<table style="font-family:Arial,Verdana,Times;font-size:12px;text-align:left;width:100%;border-collapse:collapse;padding:3px 3px 3px 3px">

<tr style="text-align:center;font-weight:bold;background:#9CBCE2">

<td></td>

</tr>

<tr>

<td>

<table style="font-family:Arial,Verdana,Times;font-size:12px;text-align:left;width:100%;border-spacing:0px; padding:3px 3px 3px 3px">

<tr>

<td>facility</td>

<td>W059</td>

</tr>

<tr bgcolor="#D4E4F3">

<td>level</td>

<td>0</td>

</tr>

</table>

</td>

</tr>

</table>

</body>

</html>]]></description>
			<styleUrl>#LineStyle002</styleUrl>
			<MultiGeometry>
				<LineString>
					<coordinates>
						-155.8095359996971,20.13112600009023,0 -155.8096030002631,20.13125100026191,0 -155.8096570003818,20.13141899970379,0 -155.8096909997493,20.13146599984097,0 -155.8098039995934,20.13179599993904,0 -155.8098050004198,20.13187199967657,0 -155.8098389999447,20.1319639999643,0 
					</coordinates>
				</LineString>
			</MultiGeometry>
		</Placemark>
		<Placemark id="ID_00010">
			<name>W087</name>
			<Snippet maxLines="0"></Snippet>
			<description><![CDATA[<html xmlns:fo="http://www.w3.org/1999/XSL/Format" xmlns:msxsl="urn:schemas-microsoft-com:xslt">

<head>

<META http-equiv="Content-Type" content="text/html">

<meta http-equiv="content-type" content="text/html; charset=UTF-8">

</head>

<body style="margin:0px 0px 0px 0px;overflow:auto;background:#FFFFFF;">

<table style="font-family:Arial,Verdana,Times;font-size:12px;text-align:left;width:100%;border-collapse:collapse;padding:3px 3px 3px 3px">

<tr style="text-align:center;font-weight:bold;background:#9CBCE2">

<td></td>

</tr>

<tr>

<td>

<table style="font-family:Arial,Verdana,Times;font-size:12px;text-align:left;width:100%;border-spacing:0px; padding:3px 3px 3px 3px">

<tr>

<td>facility</td>

<td>W087</td>

</tr>

<tr bgcolor="#D4E4F3">

<td>level</td>

<td>0</td>

</tr>

</table>

</td>

</tr>

</table>

</body>

</html>]]></description>
			<styleUrl>#LineStyle002</styleUrl>
			<MultiGeometry>
				<LineString>
					<coordinates>
						-155.8088400000852,20.13075299993965,0 -155.8088459998585,20.13083499961249,0 -155.8089179998559,20.13100099966053,0 -155.8089969997317,20.1311510001665,0 -155.8091140000413,20.13144399996021,0 -155.8091590003862,20.13160399970319,0 
					</coordinates>
				</LineString>
			</MultiGeometry>
		</Placemark>
		<Placemark id="ID_00011">
			<name>W076</name>
			<Snippet maxLines="0"></Snippet>
			<description><![CDATA[<html xmlns:fo="http://www.w3.org/1999/XSL/Format" xmlns:msxsl="urn:schemas-microsoft-com:xslt">

<head>

<META http-equiv="Content-Type" content="text/html">

<meta http-equiv="content-type" content="text/html; charset=UTF-8">

</head>

<body style="margin:0px 0px 0px 0px;overflow:auto;background:#FFFFFF;">

<table style="font-family:Arial,Verdana,Times;font-size:12px;text-align:left;width:100%;border-collapse:collapse;padding:3px 3px 3px 3px">

<tr style="text-align:center;font-weight:bold;background:#9CBCE2">

<td></td>

</tr>

<tr>

<td>

<table style="font-family:Arial,Verdana,Times;font-size:12px;text-align:left;width:100%;border-spacing:0px; padding:3px 3px 3px 3px">

<tr>

<td>facility</td>

<td>W076</td>

</tr>

<tr bgcolor="#D4E4F3">

<td>level</td>

<td>0</td>

</tr>

</table>

</td>

</tr>

</table>

</body>

</html>]]></description>
			<styleUrl>#LineStyle002</styleUrl>
			<MultiGeometry>
				<LineString>
					<coordinates>
						-155.8117749999271,20.12932300016193,0 -155.8118009997783,20.12940900029772,0 -155.811970000322,20.12978100039024,0 -155.8121050002238,20.13004400039299,0 -155.8121930004679,20.13029800024595,0 -155.8123100001477,20.13085699958193,0 
					</coordinates>
				</LineString>
			</MultiGeometry>
		</Placemark>
		<Placemark id="ID_00012">
			<name>W077</name>
			<Snippet maxLines="0"></Snippet>
			<description><![CDATA[<html xmlns:fo="http://www.w3.org/1999/XSL/Format" xmlns:msxsl="urn:schemas-microsoft-com:xslt">

<head>

<META http-equiv="Content-Type" content="text/html">

<meta http-equiv="content-type" content="text/html; charset=UTF-8">

</head>

<body style="margin:0px 0px 0px 0px;overflow:auto;background:#FFFFFF;">

<table style="font-family:Arial,Verdana,Times;font-size:12px;text-align:left;width:100%;border-collapse:collapse;padding:3px 3px 3px 3px">

<tr style="text-align:center;font-weight:bold;background:#9CBCE2">

<td></td>

</tr>

<tr>

<td>

<table style="font-family:Arial,Verdana,Times;font-size:12px;text-align:left;width:100%;border-spacing:0px; padding:3px 3px 3px 3px">

<tr>

<td>facility</td>

<td>W077</td>

</tr>

<tr bgcolor="#D4E4F3">

<td>level</td>

<td>0</td>

</tr>

</table>

</td>

</tr>

</table>

</body>

</html>]]></description>
			<styleUrl>#LineStyle002</styleUrl>
			<MultiGeometry>
				<LineString>
					<coordinates>
						-155.8120280003641,20.12925900027859,0 -155.8121209999185,20.12955699968961,0 -155.8122069998577,20.12973199959079,0 -155.8123039997935,20.12986499977063,0 -155.8124299997951,20.13024499958765,0 -155.8125819999592,20.13077800010127,0 
					</coordinates>
				</LineString>
			</MultiGeometry>
		</Placemark>
		<Placemark id="ID_00013">
			<name>W078</name>
			<Snippet maxLines="0"></Snippet>
			<description><![CDATA[<html xmlns:fo="http://www.w3.org/1999/XSL/Format" xmlns:msxsl="urn:schemas-microsoft-com:xslt">

<head>

<META http-equiv="Content-Type" content="text/html">

<meta http-equiv="content-type" content="text/html; charset=UTF-8">

</head>

<body style="margin:0px 0px 0px 0px;overflow:auto;background:#FFFFFF;">

<table style="font-family:Arial,Verdana,Times;font-size:12px;text-align:left;width:100%;border-collapse:collapse;padding:3px 3px 3px 3px">

<tr style="text-align:center;font-weight:bold;background:#9CBCE2">

<td></td>

</tr>

<tr>

<td>

<table style="font-family:Arial,Verdana,Times;font-size:12px;text-align:left;width:100%;border-spacing:0px; padding:3px 3px 3px 3px">

<tr>

<td>facility</td>

<td>W078</td>

</tr>

<tr bgcolor="#D4E4F3">

<td>level</td>

<td>0</td>

</tr>

</table>

</td>

</tr>

</table>

</body>

</html>]]></description>
			<styleUrl>#LineStyle002</styleUrl>
			<MultiGeometry>
				<LineString>
					<coordinates>
						-155.8123009996085,20.12902299966752,0 -155.8124360000827,20.12944700012428,0 -155.8125830001241,20.12992400016899,0 -155.8126839999356,20.13046199959576,0 -155.8127430001804,20.13064500043062,0 -155.8127469997686,20.1309030001806,0 
					</coordinates>
				</LineString>
			</MultiGeometry>
		</Placemark>
		<Placemark id="ID_00014">
			<name>W079</name>
			<Snippet maxLines="0"></Snippet>
			<description><![CDATA[<html xmlns:fo="http://www.w3.org/1999/XSL/Format" xmlns:msxsl="urn:schemas-microsoft-com:xslt">

<head>

<META http-equiv="Content-Type" content="text/html">

<meta http-equiv="content-type" content="text/html; charset=UTF-8">

</head>

<body style="margin:0px 0px 0px 0px;overflow:auto;background:#FFFFFF;">

<table style="font-family:Arial,Verdana,Times;font-size:12px;text-align:left;width:100%;border-collapse:collapse;padding:3px 3px 3px 3px">

<tr style="text-align:center;font-weight:bold;background:#9CBCE2">

<td></td>

</tr>

<tr>

<td>

<table style="font-family:Arial,Verdana,Times;font-size:12px;text-align:left;width:100%;border-spacing:0px; padding:3px 3px 3px 3px">

<tr>

<td>facility</td>

<td>W079</td>

</tr>

<tr bgcolor="#D4E4F3">

<td>level</td>

<td>0</td>

</tr>

</table>

</td>

</tr>

</table>

</body>

</html>]]></description>
			<styleUrl>#LineStyle002</styleUrl>
			<MultiGeometry>
				<LineString>
					<coordinates>
						-155.8126649998236,20.12941399988084,0 -155.812789999663,20.12975600036612,0 -155.8128280003349,20.13008899960392,0 -155.8128839998632,20.13034299996704,0 -155.8129679995392,20.13059599965063,0 -155.8130000001237,20.13084299997762,0 
					</coordinates>
				</LineString>
			</MultiGeometry>
		</Placemark>
		<Placemark id="ID_00015">
			<name>W080</name>
			<Snippet maxLines="0"></Snippet>
			<description><![CDATA[<html xmlns:fo="http://www.w3.org/1999/XSL/Format" xmlns:msxsl="urn:schemas-microsoft-com:xslt">

<head>

<META http-equiv="Content-Type" content="text/html">

<meta http-equiv="content-type" content="text/html; charset=UTF-8">

</head>

<body style="margin:0px 0px 0px 0px;overflow:auto;background:#FFFFFF;">

<table style="font-family:Arial,Verdana,Times;font-size:12px;text-align:left;width:100%;border-collapse:collapse;padding:3px 3px 3px 3px">

<tr style="text-align:center;font-weight:bold;background:#9CBCE2">

<td></td>

</tr>

<tr>

<td>

<table style="font-family:Arial,Verdana,Times;font-size:12px;text-align:left;width:100%;border-spacing:0px; padding:3px 3px 3px 3px">

<tr>

<td>facility</td>

<td>W080</td>

</tr>

<tr bgcolor="#D4E4F3">

<td>level</td>

<td>0</td>

</tr>

</table>

</td>

</tr>

</table>

</body>

</html>]]></description>
			<styleUrl>#LineStyle002</styleUrl>
			<MultiGeometry>
				<LineString>
					<coordinates>
						-155.812989000317,20.12914999993918,0 -155.8130440001069,20.12929499994167,0 -155.8130660000609,20.1294190001591,0 -155.8131059997682,20.129485000175,0 
					</coordinates>
				</LineString>
			</MultiGeometry>
		</Placemark>
		<Placemark id="ID_00016">
			<name>W084</name>
			<Snippet maxLines="0"></Snippet>
			<description><![CDATA[<html xmlns:fo="http://www.w3.org/1999/XSL/Format" xmlns:msxsl="urn:schemas-microsoft-com:xslt">

<head>

<META http-equiv="Content-Type" content="text/html">

<meta http-equiv="content-type" content="text/html; charset=UTF-8">

</head>

<body style="margin:0px 0px 0px 0px;overflow:auto;background:#FFFFFF;">

<table style="font-family:Arial,Verdana,Times;font-size:12px;text-align:left;width:100%;border-collapse:collapse;padding:3px 3px 3px 3px">

<tr style="text-align:center;font-weight:bold;background:#9CBCE2">

<td></td>

</tr>

<tr>

<td>

<table style="font-family:Arial,Verdana,Times;font-size:12px;text-align:left;width:100%;border-spacing:0px; padding:3px 3px 3px 3px">

<tr>

<td>facility</td>

<td>W084</td>

</tr>

<tr bgcolor="#D4E4F3">

<td>level</td>

<td>0</td>

</tr>

</table>

</td>

</tr>

</table>

</body>

</html>]]></description>
			<styleUrl>#LineStyle002</styleUrl>
			<MultiGeometry>
				<LineString>
					<coordinates>
						-155.813422000382,20.12830799999843,0 -155.8135129999598,20.12847199974625,0 -155.8136200004238,20.12870199988879,0 -155.8136619996461,20.12885499956238,0 -155.813674999812,20.12914700000088,0 -155.8136930001359,20.12926999956235,0 -155.8137550000043,20.12963199997368,0 -155.813768999603,20.12995000001484,0 
					</coordinates>
				</LineString>
			</MultiGeometry>
		</Placemark>
		<Placemark id="ID_00017">
			<name>W085</name>
			<Snippet maxLines="0"></Snippet>
			<description><![CDATA[<html xmlns:fo="http://www.w3.org/1999/XSL/Format" xmlns:msxsl="urn:schemas-microsoft-com:xslt">

<head>

<META http-equiv="Content-Type" content="text/html">

<meta http-equiv="content-type" content="text/html; charset=UTF-8">

</head>

<body style="margin:0px 0px 0px 0px;overflow:auto;background:#FFFFFF;">

<table style="font-family:Arial,Verdana,Times;font-size:12px;text-align:left;width:100%;border-collapse:collapse;padding:3px 3px 3px 3px">

<tr style="text-align:center;font-weight:bold;background:#9CBCE2">

<td></td>

</tr>

<tr>

<td>

<table style="font-family:Arial,Verdana,Times;font-size:12px;text-align:left;width:100%;border-spacing:0px; padding:3px 3px 3px 3px">

<tr>

<td>facility</td>

<td>W085</td>

</tr>

<tr bgcolor="#D4E4F3">

<td>level</td>

<td>0</td>

</tr>

</table>

</td>

</tr>

</table>

</body>

</html>]]></description>
			<styleUrl>#LineStyle002</styleUrl>
			<MultiGeometry>
				<LineString>
					<coordinates>
						-155.8135949996244,20.1282190002744,0 -155.8136649998672,20.12833800032608,0 -155.8137309999289,20.12848699990255,0 -155.8137839995208,20.12877099975726,0 -155.8138580004389,20.12915100021873,0 -155.813894999756,20.12924399980556,0 -155.8139490000969,20.12960700002804,0 -155.8139769997825,20.12985299955789,0 -155.8140249999821,20.13005500025496,0 -155.8141190002943,20.13025599960381,0 -155.8142209995751,20.1303999998284,0 -155.8142999999152,20.13061200030237,0 
					</coordinates>
				</LineString>
			</MultiGeometry>
		</Placemark>
	</Folder>
	<Folder id="FeatureLayer0">
		<name>walls_level_2</name>
		<Snippet maxLines="0"></Snippet>
		<Placemark id="ID_00000">
			<name>W018</name>
			<Snippet maxLines="0"></Snippet>
			<description><![CDATA[<html xmlns:fo="http://www.w3.org/1999/XSL/Format" xmlns:msxsl="urn:schemas-microsoft-com:xslt">

<head>

<META http-equiv="Content-Type" content="text/html">

<meta http-equiv="content-type" content="text/html; charset=UTF-8">

</head>

<body style="margin:0px 0px 0px 0px;overflow:auto;background:#FFFFFF;">

<table style="font-family:Arial,Verdana,Times;font-size:12px;text-align:left;width:100%;border-collapse:collapse;padding:3px 3px 3px 3px">

<tr style="text-align:center;font-weight:bold;background:#9CBCE2">

<td></td>

</tr>

<tr>

<td>

<table style="font-family:Arial,Verdana,Times;font-size:12px;text-align:left;width:100%;border-spacing:0px; padding:3px 3px 3px 3px">

<tr>

<td>facility</td>

<td>W018</td>

</tr>

<tr bgcolor="#D4E4F3">

<td>level</td>

<td>2</td>

</tr>

</table>

</td>

</tr>

</table>

</body>

</html>]]></description>
			<styleUrl>#LineStyle0020</styleUrl>
			<MultiGeometry>
				<LineString>
					<coordinates>
						-155.8131410002625,20.13191700000697,0 -155.8133350000352,20.13216099978846,0 -155.8133910002722,20.13230299970491,0 -155.8134310003538,20.13232999957643,0 -155.8135430000694,20.13261499961847,0 -155.8135790003673,20.13264000040634,0 -155.8136129997313,20.13272300041928,0 -155.8136889997126,20.13280400042079,0 -155.8137959997295,20.13298700022607,0 -155.8138630001019,20.13307600024848,0 -155.8138569996208,20.13321899962194,0 -155.8138730001389,20.13328900037111,0 
					</coordinates>
				</LineString>
			</MultiGeometry>
		</Placemark>
		<Placemark id="ID_00001">
			<name>W017</name>
			<Snippet maxLines="0"></Snippet>
			<description><![CDATA[<html xmlns:fo="http://www.w3.org/1999/XSL/Format" xmlns:msxsl="urn:schemas-microsoft-com:xslt">

<head>

<META http-equiv="Content-Type" content="text/html">

<meta http-equiv="content-type" content="text/html; charset=UTF-8">

</head>

<body style="margin:0px 0px 0px 0px;overflow:auto;background:#FFFFFF;">

<table style="font-family:Arial,Verdana,Times;font-size:12px;text-align:left;width:100%;border-collapse:collapse;padding:3px 3px 3px 3px">

<tr style="text-align:center;font-weight:bold;background:#9CBCE2">

<td></td>

</tr>

<tr>

<td>

<table style="font-family:Arial,Verdana,Times;font-size:12px;text-align:left;width:100%;border-spacing:0px; padding:3px 3px 3px 3px">

<tr>

<td>facility</td>

<td>W017</td>

</tr>

<tr bgcolor="#D4E4F3">

<td>level</td>

<td>2</td>

</tr>

</table>

</td>

</tr>

</table>

</body>

</html>]]></description>
			<styleUrl>#LineStyle0020</styleUrl>
			<MultiGeometry>
				<LineString>
					<coordinates>
						-155.8131600001738,20.13231200022549,0 -155.8132550002869,20.1325160003192,0 -155.8134019995913,20.13270399956,0 -155.8134570004004,20.13283800016598,0 -155.8135409995306,20.13299399957591,0 -155.813543999845,20.13303300034604,0 -155.8135690002851,20.13307499998489,0 -155.8136489995644,20.1332260002149,0 -155.8136809997913,20.13335699977766,0 
					</coordinates>
				</LineString>
			</MultiGeometry>
		</Placemark>
		<Placemark id="ID_00002">
			<name>W016</name>
			<Snippet maxLines="0"></Snippet>
			<description><![CDATA[<html xmlns:fo="http://www.w3.org/1999/XSL/Format" xmlns:msxsl="urn:schemas-microsoft-com:xslt">

<head>

<META http-equiv="Content-Type" content="text/html">

<meta http-equiv="content-type" content="text/html; charset=UTF-8">

</head>

<body style="margin:0px 0px 0px 0px;overflow:auto;background:#FFFFFF;">

<table style="font-family:Arial,Verdana,Times;font-size:12px;text-align:left;width:100%;border-collapse:collapse;padding:3px 3px 3px 3px">

<tr style="text-align:center;font-weight:bold;background:#9CBCE2">

<td></td>

</tr>

<tr>

<td>

<table style="font-family:Arial,Verdana,Times;font-size:12px;text-align:left;width:100%;border-spacing:0px; padding:3px 3px 3px 3px">

<tr>

<td>facility</td>

<td>W016</td>

</tr>

<tr bgcolor="#D4E4F3">

<td>level</td>

<td>2</td>

</tr>

</table>

</td>

</tr>

</table>

</body>

</html>]]></description>
			<styleUrl>#LineStyle0020</styleUrl>
			<MultiGeometry>
				<LineString>
					<coordinates>
						-155.8128239999355,20.13214300032003,0 -155.8129259998223,20.13238299979971,0 -155.8129709997377,20.13241899957045,0 -155.8129990002026,20.13249200024221,0 -155.8130750000236,20.13257200023488,0 -155.8131590002965,20.1327589999537,0 -155.81319499968,20.13279499987785,0 -155.8133030003392,20.13303700040983,0 -155.8133280004379,20.13306500008696,0 -155.8135220001398,20.13346899965893,0 
					</coordinates>
				</LineString>
			</MultiGeometry>
		</Placemark>
		<Placemark id="ID_00003">
			<name>W015</name>
			<Snippet maxLines="0"></Snippet>
			<description><![CDATA[<html xmlns:fo="http://www.w3.org/1999/XSL/Format" xmlns:msxsl="urn:schemas-microsoft-com:xslt">

<head>

<META http-equiv="Content-Type" content="text/html">

<meta http-equiv="content-type" content="text/html; charset=UTF-8">

</head>

<body style="margin:0px 0px 0px 0px;overflow:auto;background:#FFFFFF;">

<table style="font-family:Arial,Verdana,Times;font-size:12px;text-align:left;width:100%;border-collapse:collapse;padding:3px 3px 3px 3px">

<tr style="text-align:center;font-weight:bold;background:#9CBCE2">

<td></td>

</tr>

<tr>

<td>

<table style="font-family:Arial,Verdana,Times;font-size:12px;text-align:left;width:100%;border-spacing:0px; padding:3px 3px 3px 3px">

<tr>

<td>facility</td>

<td>W015</td>

</tr>

<tr bgcolor="#D4E4F3">

<td>level</td>

<td>2</td>

</tr>

</table>

</td>

</tr>

</table>

</body>

</html>]]></description>
			<styleUrl>#LineStyle0020</styleUrl>
			<MultiGeometry>
				<LineString>
					<coordinates>
						-155.8126039995471,20.13215499961542,0 -155.8127920003648,20.13252299963491,0 -155.8128589995469,20.13265100011413,0 -155.8129269997954,20.13277100003504,0 -155.8130169995515,20.13298299964966,0 -155.8130939997647,20.13315600013741,0 -155.8131580003886,20.13320299959927,0 -155.8132060003066,20.13325000004843,0 -155.8133789997347,20.13360900022892,0 
					</coordinates>
				</LineString>
			</MultiGeometry>
		</Placemark>
		<Placemark id="ID_00004">
			<name>W014</name>
			<Snippet maxLines="0"></Snippet>
			<description><![CDATA[<html xmlns:fo="http://www.w3.org/1999/XSL/Format" xmlns:msxsl="urn:schemas-microsoft-com:xslt">

<head>

<META http-equiv="Content-Type" content="text/html">

<meta http-equiv="content-type" content="text/html; charset=UTF-8">

</head>

<body style="margin:0px 0px 0px 0px;overflow:auto;background:#FFFFFF;">

<table style="font-family:Arial,Verdana,Times;font-size:12px;text-align:left;width:100%;border-collapse:collapse;padding:3px 3px 3px 3px">

<tr style="text-align:center;font-weight:bold;background:#9CBCE2">

<td></td>

</tr>

<tr>

<td>

<table style="font-family:Arial,Verdana,Times;font-size:12px;text-align:left;width:100%;border-spacing:0px; padding:3px 3px 3px 3px">

<tr>

<td>facility</td>

<td>W014</td>

</tr>

<tr bgcolor="#D4E4F3">

<td>level</td>

<td>2</td>

</tr>

</table>

</td>

</tr>

</table>

</body>

</html>]]></description>
			<styleUrl>#LineStyle0020</styleUrl>
			<MultiGeometry>
				<LineString>
					<coordinates>
						-155.8124919996022,20.13223299977875,0 -155.8125919995717,20.13248699985329,0 -155.8126590000264,20.13257600043048,0 -155.8128049996361,20.13292499965462,0 -155.8128120000821,20.13298299958634,0 -155.8129240004398,20.13326000018752,0 -155.8129569997861,20.1332979999673,0 -155.8130149997125,20.13339599986447,0 -155.8131040002514,20.13353999968289,0 -155.813194000108,20.13373600027184,0 
					</coordinates>
				</LineString>
			</MultiGeometry>
		</Placemark>
		<Placemark id="ID_00005">
			<name>W013</name>
			<Snippet maxLines="0"></Snippet>
			<description><![CDATA[<html xmlns:fo="http://www.w3.org/1999/XSL/Format" xmlns:msxsl="urn:schemas-microsoft-com:xslt">

<head>

<META http-equiv="Content-Type" content="text/html">

<meta http-equiv="content-type" content="text/html; charset=UTF-8">

</head>

<body style="margin:0px 0px 0px 0px;overflow:auto;background:#FFFFFF;">

<table style="font-family:Arial,Verdana,Times;font-size:12px;text-align:left;width:100%;border-collapse:collapse;padding:3px 3px 3px 3px">

<tr style="text-align:center;font-weight:bold;background:#9CBCE2">

<td></td>

</tr>

<tr>

<td>

<table style="font-family:Arial,Verdana,Times;font-size:12px;text-align:left;width:100%;border-spacing:0px; padding:3px 3px 3px 3px">

<tr>

<td>facility</td>

<td>W013</td>

</tr>

<tr bgcolor="#D4E4F3">

<td>level</td>

<td>2</td>

</tr>

</table>

</td>

</tr>

</table>

</body>

</html>]]></description>
			<styleUrl>#LineStyle0020</styleUrl>
			<MultiGeometry>
				<LineString>
					<coordinates>
						-155.812304000296,20.1322819997901,0 -155.812615000044,20.13300700026381,0 -155.812628000186,20.13307400028752,0 -155.8126649998976,20.13317499995483,0 -155.8127179998446,20.13325600030431,0 -155.8127590000763,20.13333099986087,0 -155.8128079996833,20.13342700030237,0 -155.8129059997972,20.13357500042837,0 -155.8129359997842,20.13367599986344,0 -155.8130320004755,20.13393300023921,0 
					</coordinates>
				</LineString>
			</MultiGeometry>
		</Placemark>
		<Placemark id="ID_00006">
			<name>W012</name>
			<Snippet maxLines="0"></Snippet>
			<description><![CDATA[<html xmlns:fo="http://www.w3.org/1999/XSL/Format" xmlns:msxsl="urn:schemas-microsoft-com:xslt">

<head>

<META http-equiv="Content-Type" content="text/html">

<meta http-equiv="content-type" content="text/html; charset=UTF-8">

</head>

<body style="margin:0px 0px 0px 0px;overflow:auto;background:#FFFFFF;">

<table style="font-family:Arial,Verdana,Times;font-size:12px;text-align:left;width:100%;border-collapse:collapse;padding:3px 3px 3px 3px">

<tr style="text-align:center;font-weight:bold;background:#9CBCE2">

<td></td>

</tr>

<tr>

<td>

<table style="font-family:Arial,Verdana,Times;font-size:12px;text-align:left;width:100%;border-spacing:0px; padding:3px 3px 3px 3px">

<tr>

<td>facility</td>

<td>W012</td>

</tr>

<tr bgcolor="#D4E4F3">

<td>level</td>

<td>2</td>

</tr>

</table>

</td>

</tr>

</table>

</body>

</html>]]></description>
			<styleUrl>#LineStyle0020</styleUrl>
			<MultiGeometry>
				<LineString>
					<coordinates>
						-155.8121580003289,20.13233300040187,0 -155.8122619997369,20.13256699988851,0 -155.8122799998095,20.13267500019749,0 -155.8123469996514,20.13289499997912,0 -155.8123520004675,20.13296299990731,0 -155.8123939995386,20.13308900013084,0 -155.8126200002761,20.13350500023528,0 -155.8126600000001,20.13353800040235,0 -155.8127550003773,20.13374600021918,0 -155.8128090002714,20.13390999963691,0 -155.8128550001949,20.13402600024864,0 
					</coordinates>
				</LineString>
			</MultiGeometry>
		</Placemark>
		<Placemark id="ID_00007">
			<name>W011</name>
			<Snippet maxLines="0"></Snippet>
			<description><![CDATA[<html xmlns:fo="http://www.w3.org/1999/XSL/Format" xmlns:msxsl="urn:schemas-microsoft-com:xslt">

<head>

<META http-equiv="Content-Type" content="text/html">

<meta http-equiv="content-type" content="text/html; charset=UTF-8">

</head>

<body style="margin:0px 0px 0px 0px;overflow:auto;background:#FFFFFF;">

<table style="font-family:Arial,Verdana,Times;font-size:12px;text-align:left;width:100%;border-collapse:collapse;padding:3px 3px 3px 3px">

<tr style="text-align:center;font-weight:bold;background:#9CBCE2">

<td></td>

</tr>

<tr>

<td>

<table style="font-family:Arial,Verdana,Times;font-size:12px;text-align:left;width:100%;border-spacing:0px; padding:3px 3px 3px 3px">

<tr>

<td>facility</td>

<td>W011</td>

</tr>

<tr bgcolor="#D4E4F3">

<td>level</td>

<td>2</td>

</tr>

</table>

</td>

</tr>

</table>

</body>

</html>]]></description>
			<styleUrl>#LineStyle0020</styleUrl>
			<MultiGeometry>
				<LineString>
					<coordinates>
						-155.8120130000765,20.13240600019086,0 -155.8121099996607,20.13271200035132,0 -155.8121619999005,20.13299599955292,0 -155.8122570002869,20.1332110002113,0 -155.8123449995491,20.13344599989645,0 -155.8124220001187,20.13354200018095,0 -155.8127210003665,20.13408399983645,0 
					</coordinates>
				</LineString>
			</MultiGeometry>
		</Placemark>
		<Placemark id="ID_00008">
			<name>W105</name>
			<Snippet maxLines="0"></Snippet>
			<description><![CDATA[<html xmlns:fo="http://www.w3.org/1999/XSL/Format" xmlns:msxsl="urn:schemas-microsoft-com:xslt">

<head>

<META http-equiv="Content-Type" content="text/html">

<meta http-equiv="content-type" content="text/html; charset=UTF-8">

</head>

<body style="margin:0px 0px 0px 0px;overflow:auto;background:#FFFFFF;">

<table style="font-family:Arial,Verdana,Times;font-size:12px;text-align:left;width:100%;border-collapse:collapse;padding:3px 3px 3px 3px">

<tr style="text-align:center;font-weight:bold;background:#9CBCE2">

<td></td>

</tr>

<tr>

<td>

<table style="font-family:Arial,Verdana,Times;font-size:12px;text-align:left;width:100%;border-spacing:0px; padding:3px 3px 3px 3px">

<tr>

<td>facility</td>

<td>W105</td>

</tr>

<tr bgcolor="#D4E4F3">

<td>level</td>

<td>2</td>

</tr>

</table>

</td>

</tr>

</table>

</body>

</html>]]></description>
			<styleUrl>#LineStyle0020</styleUrl>
			<MultiGeometry>
				<LineString>
					<coordinates>
						-155.8129339998512,20.13201299975066,0 -155.8130430001727,20.13215800017763,0 
					</coordinates>
				</LineString>
			</MultiGeometry>
		</Placemark>
		<Placemark id="ID_00009">
			<name>W104</name>
			<Snippet maxLines="0"></Snippet>
			<description><![CDATA[<html xmlns:fo="http://www.w3.org/1999/XSL/Format" xmlns:msxsl="urn:schemas-microsoft-com:xslt">

<head>

<META http-equiv="Content-Type" content="text/html">

<meta http-equiv="content-type" content="text/html; charset=UTF-8">

</head>

<body style="margin:0px 0px 0px 0px;overflow:auto;background:#FFFFFF;">

<table style="font-family:Arial,Verdana,Times;font-size:12px;text-align:left;width:100%;border-collapse:collapse;padding:3px 3px 3px 3px">

<tr style="text-align:center;font-weight:bold;background:#9CBCE2">

<td></td>

</tr>

<tr>

<td>

<table style="font-family:Arial,Verdana,Times;font-size:12px;text-align:left;width:100%;border-spacing:0px; padding:3px 3px 3px 3px">

<tr>

<td>facility</td>

<td>W104</td>

</tr>

<tr bgcolor="#D4E4F3">

<td>level</td>

<td>2</td>

</tr>

</table>

</td>

</tr>

</table>

</body>

</html>]]></description>
			<styleUrl>#LineStyle0020</styleUrl>
			<MultiGeometry>
				<LineString>
					<coordinates>
						-155.8118720003754,20.13246699982089,0 -155.8119259998712,20.13264499969707,0 -155.811987999975,20.13278800039038,0 -155.8119989996094,20.1328969999952,0 
					</coordinates>
				</LineString>
			</MultiGeometry>
		</Placemark>
		<Placemark id="ID_00010">
			<name>W041</name>
			<Snippet maxLines="0"></Snippet>
			<description><![CDATA[<html xmlns:fo="http://www.w3.org/1999/XSL/Format" xmlns:msxsl="urn:schemas-microsoft-com:xslt">

<head>

<META http-equiv="Content-Type" content="text/html">

<meta http-equiv="content-type" content="text/html; charset=UTF-8">

</head>

<body style="margin:0px 0px 0px 0px;overflow:auto;background:#FFFFFF;">

<table style="font-family:Arial,Verdana,Times;font-size:12px;text-align:left;width:100%;border-collapse:collapse;padding:3px 3px 3px 3px">

<tr style="text-align:center;font-weight:bold;background:#9CBCE2">

<td></td>

</tr>

<tr>

<td>

<table style="font-family:Arial,Verdana,Times;font-size:12px;text-align:left;width:100%;border-spacing:0px; padding:3px 3px 3px 3px">

<tr>

<td>facility</td>

<td>W041</td>

</tr>

<tr bgcolor="#D4E4F3">

<td>level</td>

<td>2</td>

</tr>

</table>

</td>

</tr>

</table>

</body>

</html>]]></description>
			<styleUrl>#LineStyle0020</styleUrl>
			<MultiGeometry>
				<LineString>
					<coordinates>
						-155.8116709999736,20.13253199981116,0 -155.8116839997852,20.13261299998232,0 -155.811703000123,20.13265999985931,0 -155.8117160000024,20.13273000006946,0 -155.8117539996446,20.1328500001242,0 
					</coordinates>
				</LineString>
			</MultiGeometry>
		</Placemark>
		<Placemark id="ID_00011">
			<name>W106</name>
			<Snippet maxLines="0"></Snippet>
			<description><![CDATA[<html xmlns:fo="http://www.w3.org/1999/XSL/Format" xmlns:msxsl="urn:schemas-microsoft-com:xslt">

<head>

<META http-equiv="Content-Type" content="text/html">

<meta http-equiv="content-type" content="text/html; charset=UTF-8">

</head>

<body style="margin:0px 0px 0px 0px;overflow:auto;background:#FFFFFF;">

<table style="font-family:Arial,Verdana,Times;font-size:12px;text-align:left;width:100%;border-collapse:collapse;padding:3px 3px 3px 3px">

<tr style="text-align:center;font-weight:bold;background:#9CBCE2">

<td></td>

</tr>

<tr>

<td>

<table style="font-family:Arial,Verdana,Times;font-size:12px;text-align:left;width:100%;border-spacing:0px; padding:3px 3px 3px 3px">

<tr>

<td>facility</td>

<td>W106</td>

</tr>

<tr bgcolor="#D4E4F3">

<td>level</td>

<td>2</td>

</tr>

</table>

</td>

</tr>

</table>

</body>

</html>]]></description>
			<styleUrl>#LineStyle0020</styleUrl>
			<MultiGeometry>
				<LineString>
					<coordinates>
						-155.8114409996892,20.13262500036415,0 -155.8114660001679,20.13271499968268,0 -155.8114710003461,20.13280200043129,0 -155.8115330001141,20.13299200031212,0 
					</coordinates>
				</LineString>
			</MultiGeometry>
		</Placemark>
		<Placemark id="ID_00012">
			<name>W002</name>
			<Snippet maxLines="0"></Snippet>
			<description><![CDATA[<html xmlns:fo="http://www.w3.org/1999/XSL/Format" xmlns:msxsl="urn:schemas-microsoft-com:xslt">

<head>

<META http-equiv="Content-Type" content="text/html">

<meta http-equiv="content-type" content="text/html; charset=UTF-8">

</head>

<body style="margin:0px 0px 0px 0px;overflow:auto;background:#FFFFFF;">

<table style="font-family:Arial,Verdana,Times;font-size:12px;text-align:left;width:100%;border-collapse:collapse;padding:3px 3px 3px 3px">

<tr style="text-align:center;font-weight:bold;background:#9CBCE2">

<td></td>

</tr>

<tr>

<td>

<table style="font-family:Arial,Verdana,Times;font-size:12px;text-align:left;width:100%;border-spacing:0px; padding:3px 3px 3px 3px">

<tr>

<td>facility</td>

<td>W002</td>

</tr>

<tr bgcolor="#D4E4F3">

<td>level</td>

<td>2</td>

</tr>

</table>

</td>

</tr>

</table>

</body>

</html>]]></description>
			<styleUrl>#LineStyle0020</styleUrl>
			<MultiGeometry>
				<LineString>
					<coordinates>
						-155.8101770004063,20.1331339997571,0 -155.8102229999086,20.13322599981628,0 -155.8102300002703,20.13328800034533,0 -155.8102589998736,20.13340199984843,0 -155.8103130000852,20.13356199991858,0 -155.8103580001303,20.13359700005572,0 -155.8104570000972,20.1338400004275,0 -155.8105279996856,20.1339570004088,0 -155.8105969997375,20.13417999987482,0 -155.8106419999184,20.13421900030616,0 -155.8106590000663,20.13430300000125,0 -155.8107550004787,20.13454600012315,0 -155.8107560003386,20.13459600039255,0 -155.8108430003543,20.13480299969338,0 
					</coordinates>
				</LineString>
			</MultiGeometry>
		</Placemark>
		<Placemark id="ID_00013">
			<name>W103</name>
			<Snippet maxLines="0"></Snippet>
			<description><![CDATA[<html xmlns:fo="http://www.w3.org/1999/XSL/Format" xmlns:msxsl="urn:schemas-microsoft-com:xslt">

<head>

<META http-equiv="Content-Type" content="text/html">

<meta http-equiv="content-type" content="text/html; charset=UTF-8">

</head>

<body style="margin:0px 0px 0px 0px;overflow:auto;background:#FFFFFF;">

<table style="font-family:Arial,Verdana,Times;font-size:12px;text-align:left;width:100%;border-collapse:collapse;padding:3px 3px 3px 3px">

<tr style="text-align:center;font-weight:bold;background:#9CBCE2">

<td></td>

</tr>

<tr>

<td>

<table style="font-family:Arial,Verdana,Times;font-size:12px;text-align:left;width:100%;border-spacing:0px; padding:3px 3px 3px 3px">

<tr>

<td>facility</td>

<td>W103</td>

</tr>

<tr bgcolor="#D4E4F3">

<td>level</td>

<td>2</td>

</tr>

</table>

</td>

</tr>

</table>

</body>

</html>]]></description>
			<styleUrl>#LineStyle0020</styleUrl>
			<MultiGeometry>
				<LineString>
					<coordinates>
						-155.8104840000737,20.13299099971787,0 -155.8106509999375,20.13337400027913,0 -155.8106999996153,20.13345099978411,0 
					</coordinates>
				</LineString>
			</MultiGeometry>
		</Placemark>
		<Placemark id="ID_00014">
			<name>W040</name>
			<Snippet maxLines="0"></Snippet>
			<description><![CDATA[<html xmlns:fo="http://www.w3.org/1999/XSL/Format" xmlns:msxsl="urn:schemas-microsoft-com:xslt">

<head>

<META http-equiv="Content-Type" content="text/html">

<meta http-equiv="content-type" content="text/html; charset=UTF-8">

</head>

<body style="margin:0px 0px 0px 0px;overflow:auto;background:#FFFFFF;">

<table style="font-family:Arial,Verdana,Times;font-size:12px;text-align:left;width:100%;border-collapse:collapse;padding:3px 3px 3px 3px">

<tr style="text-align:center;font-weight:bold;background:#9CBCE2">

<td></td>

</tr>

<tr>

<td>

<table style="font-family:Arial,Verdana,Times;font-size:12px;text-align:left;width:100%;border-spacing:0px; padding:3px 3px 3px 3px">

<tr>

<td>facility</td>

<td>W040</td>

</tr>

<tr bgcolor="#D4E4F3">

<td>level</td>

<td>2</td>

</tr>

</table>

</td>

</tr>

</table>

</body>

</html>]]></description>
			<styleUrl>#LineStyle0020</styleUrl>
			<MultiGeometry>
				<LineString>
					<coordinates>
						-155.8112290003819,20.13219200035883,0 -155.8112739998213,20.1322389996735,0 -155.8113599997471,20.13238899991149,0 -155.811432999861,20.13259600040231,0 
					</coordinates>
				</LineString>
			</MultiGeometry>
		</Placemark>
		<Placemark id="ID_00015">
			<name>W057</name>
			<Snippet maxLines="0"></Snippet>
			<description><![CDATA[<html xmlns:fo="http://www.w3.org/1999/XSL/Format" xmlns:msxsl="urn:schemas-microsoft-com:xslt">

<head>

<META http-equiv="Content-Type" content="text/html">

<meta http-equiv="content-type" content="text/html; charset=UTF-8">

</head>

<body style="margin:0px 0px 0px 0px;overflow:auto;background:#FFFFFF;">

<table style="font-family:Arial,Verdana,Times;font-size:12px;text-align:left;width:100%;border-collapse:collapse;padding:3px 3px 3px 3px">

<tr style="text-align:center;font-weight:bold;background:#9CBCE2">

<td></td>

</tr>

<tr>

<td>

<table style="font-family:Arial,Verdana,Times;font-size:12px;text-align:left;width:100%;border-spacing:0px; padding:3px 3px 3px 3px">

<tr>

<td>facility</td>

<td>W057</td>

</tr>

<tr bgcolor="#D4E4F3">

<td>level</td>

<td>2</td>

</tr>

</table>

</td>

</tr>

</table>

</body>

</html>]]></description>
			<styleUrl>#LineStyle0020</styleUrl>
			<MultiGeometry>
				<LineString>
					<coordinates>
						-155.8092510003934,20.13115599957288,0 -155.8092599999759,20.13118699973952,0 -155.8092930002332,20.13137400013245,0 -155.8093239996217,20.13142199978046,0 -155.8093699996632,20.13149099990177,0 -155.809469000414,20.13201799975093,0 
					</coordinates>
				</LineString>
			</MultiGeometry>
		</Placemark>
		<Placemark id="ID_00016">
			<name>W062</name>
			<Snippet maxLines="0"></Snippet>
			<description><![CDATA[<html xmlns:fo="http://www.w3.org/1999/XSL/Format" xmlns:msxsl="urn:schemas-microsoft-com:xslt">

<head>

<META http-equiv="Content-Type" content="text/html">

<meta http-equiv="content-type" content="text/html; charset=UTF-8">

</head>

<body style="margin:0px 0px 0px 0px;overflow:auto;background:#FFFFFF;">

<table style="font-family:Arial,Verdana,Times;font-size:12px;text-align:left;width:100%;border-collapse:collapse;padding:3px 3px 3px 3px">

<tr style="text-align:center;font-weight:bold;background:#9CBCE2">

<td></td>

</tr>

<tr>

<td>

<table style="font-family:Arial,Verdana,Times;font-size:12px;text-align:left;width:100%;border-spacing:0px; padding:3px 3px 3px 3px">

<tr>

<td>facility</td>

<td>W062</td>

</tr>

<tr bgcolor="#D4E4F3">

<td>level</td>

<td>2</td>

</tr>

</table>

</td>

</tr>

</table>

</body>

</html>]]></description>
			<styleUrl>#LineStyle0020</styleUrl>
			<MultiGeometry>
				<LineString>
					<coordinates>
						-155.809913999994,20.130970999658,0 -155.8100170000166,20.13123599988743,0 -155.8100449999555,20.1313120003804,0 
					</coordinates>
				</LineString>
			</MultiGeometry>
		</Placemark>
		<Placemark id="ID_00017">
			<name>W063</name>
			<Snippet maxLines="0"></Snippet>
			<description><![CDATA[<html xmlns:fo="http://www.w3.org/1999/XSL/Format" xmlns:msxsl="urn:schemas-microsoft-com:xslt">

<head>

<META http-equiv="Content-Type" content="text/html">

<meta http-equiv="content-type" content="text/html; charset=UTF-8">

</head>

<body style="margin:0px 0px 0px 0px;overflow:auto;background:#FFFFFF;">

<table style="font-family:Arial,Verdana,Times;font-size:12px;text-align:left;width:100%;border-collapse:collapse;padding:3px 3px 3px 3px">

<tr style="text-align:center;font-weight:bold;background:#9CBCE2">

<td></td>

</tr>

<tr>

<td>

<table style="font-family:Arial,Verdana,Times;font-size:12px;text-align:left;width:100%;border-spacing:0px; padding:3px 3px 3px 3px">

<tr>

<td>facility</td>

<td>W063</td>

</tr>

<tr bgcolor="#D4E4F3">

<td>level</td>

<td>2</td>

</tr>

</table>

</td>

</tr>

</table>

</body>

</html>]]></description>
			<styleUrl>#LineStyle0020</styleUrl>
			<MultiGeometry>
				<LineString>
					<coordinates>
						-155.8100910002797,20.13092600032566,0 -155.8101260000858,20.13101600020914,0 -155.8101329997826,20.13106899965661,0 -155.8101859998612,20.13122200003329,0 -155.810201000071,20.13140499986153,0 -155.8101999995407,20.13151200006635,0 -155.8102010001203,20.13159299960817,0 -155.8102650004495,20.13179999995144,0 -155.8103640004072,20.13203700040062,0 
					</coordinates>
				</LineString>
			</MultiGeometry>
		</Placemark>
		<Placemark id="ID_00018">
			<name>W066</name>
			<Snippet maxLines="0"></Snippet>
			<description><![CDATA[<html xmlns:fo="http://www.w3.org/1999/XSL/Format" xmlns:msxsl="urn:schemas-microsoft-com:xslt">

<head>

<META http-equiv="Content-Type" content="text/html">

<meta http-equiv="content-type" content="text/html; charset=UTF-8">

</head>

<body style="margin:0px 0px 0px 0px;overflow:auto;background:#FFFFFF;">

<table style="font-family:Arial,Verdana,Times;font-size:12px;text-align:left;width:100%;border-collapse:collapse;padding:3px 3px 3px 3px">

<tr style="text-align:center;font-weight:bold;background:#9CBCE2">

<td></td>

</tr>

<tr>

<td>

<table style="font-family:Arial,Verdana,Times;font-size:12px;text-align:left;width:100%;border-spacing:0px; padding:3px 3px 3px 3px">

<tr>

<td>facility</td>

<td>W066</td>

</tr>

<tr bgcolor="#D4E4F3">

<td>level</td>

<td>2</td>

</tr>

</table>

</td>

</tr>

</table>

</body>

</html>]]></description>
			<styleUrl>#LineStyle0020</styleUrl>
			<MultiGeometry>
				<LineString>
					<coordinates>
						-155.8101890003275,20.13007199969065,0 -155.8102760001263,20.1304599998808,0 -155.8103700001343,20.13087000014777,0 -155.8104409999475,20.13128100021116,0 -155.8105220004187,20.13160899960433,0 
					</coordinates>
				</LineString>
			</MultiGeometry>
		</Placemark>
		<Placemark id="ID_00019">
			<name>W048</name>
			<Snippet maxLines="0"></Snippet>
			<description><![CDATA[<html xmlns:fo="http://www.w3.org/1999/XSL/Format" xmlns:msxsl="urn:schemas-microsoft-com:xslt">

<head>

<META http-equiv="Content-Type" content="text/html">

<meta http-equiv="content-type" content="text/html; charset=UTF-8">

</head>

<body style="margin:0px 0px 0px 0px;overflow:auto;background:#FFFFFF;">

<table style="font-family:Arial,Verdana,Times;font-size:12px;text-align:left;width:100%;border-collapse:collapse;padding:3px 3px 3px 3px">

<tr style="text-align:center;font-weight:bold;background:#9CBCE2">

<td></td>

</tr>

<tr>

<td>

<table style="font-family:Arial,Verdana,Times;font-size:12px;text-align:left;width:100%;border-spacing:0px; padding:3px 3px 3px 3px">

<tr>

<td>facility</td>

<td>W048</td>

</tr>

<tr bgcolor="#D4E4F3">

<td>level</td>

<td>2</td>

</tr>

</table>

</td>

</tr>

</table>

</body>

</html>]]></description>
			<styleUrl>#LineStyle0020</styleUrl>
			<MultiGeometry>
				<LineString>
					<coordinates>
						-155.8122239996305,20.13099099971561,0 -155.8123010004509,20.13129999966505,0 -155.8124360003719,20.13156400041278,0 -155.8125109999256,20.13173099972435,0 -155.8125569998503,20.1318650000302,0 -155.8126159996812,20.13206300028974,0 
					</coordinates>
				</LineString>
			</MultiGeometry>
		</Placemark>
		<Placemark id="ID_00020">
			<name>W049</name>
			<Snippet maxLines="0"></Snippet>
			<description><![CDATA[<html xmlns:fo="http://www.w3.org/1999/XSL/Format" xmlns:msxsl="urn:schemas-microsoft-com:xslt">

<head>

<META http-equiv="Content-Type" content="text/html">

<meta http-equiv="content-type" content="text/html; charset=UTF-8">

</head>

<body style="margin:0px 0px 0px 0px;overflow:auto;background:#FFFFFF;">

<table style="font-family:Arial,Verdana,Times;font-size:12px;text-align:left;width:100%;border-collapse:collapse;padding:3px 3px 3px 3px">

<tr style="text-align:center;font-weight:bold;background:#9CBCE2">

<td></td>

</tr>

<tr>

<td>

<table style="font-family:Arial,Verdana,Times;font-size:12px;text-align:left;width:100%;border-spacing:0px; padding:3px 3px 3px 3px">

<tr>

<td>facility</td>

<td>W049</td>

</tr>

<tr bgcolor="#D4E4F3">

<td>level</td>

<td>2</td>

</tr>

</table>

</td>

</tr>

</table>

</body>

</html>]]></description>
			<styleUrl>#LineStyle0020</styleUrl>
			<MultiGeometry>
				<LineString>
					<coordinates>
						-155.8124889997334,20.13096000036336,0 -155.8125349995346,20.13105999963603,0 -155.8125569995289,20.13118399991379,0 -155.8125889996859,20.13124300000709,0 -155.8126250004459,20.13145999997303,0 -155.8126759997111,20.13162699969916,0 -155.8127479996677,20.13188800045483,0 -155.8128180001491,20.13204500035151,0 
					</coordinates>
				</LineString>
			</MultiGeometry>
		</Placemark>
		<Placemark id="ID_00021">
			<name>W050</name>
			<Snippet maxLines="0"></Snippet>
			<description><![CDATA[<html xmlns:fo="http://www.w3.org/1999/XSL/Format" xmlns:msxsl="urn:schemas-microsoft-com:xslt">

<head>

<META http-equiv="Content-Type" content="text/html">

<meta http-equiv="content-type" content="text/html; charset=UTF-8">

</head>

<body style="margin:0px 0px 0px 0px;overflow:auto;background:#FFFFFF;">

<table style="font-family:Arial,Verdana,Times;font-size:12px;text-align:left;width:100%;border-collapse:collapse;padding:3px 3px 3px 3px">

<tr style="text-align:center;font-weight:bold;background:#9CBCE2">

<td></td>

</tr>

<tr>

<td>

<table style="font-family:Arial,Verdana,Times;font-size:12px;text-align:left;width:100%;border-spacing:0px; padding:3px 3px 3px 3px">

<tr>

<td>facility</td>

<td>W050</td>

</tr>

<tr bgcolor="#D4E4F3">

<td>level</td>

<td>2</td>

</tr>

</table>

</td>

</tr>

</table>

</body>

</html>]]></description>
			<styleUrl>#LineStyle0020</styleUrl>
			<MultiGeometry>
				<LineString>
					<coordinates>
						-155.8127489997736,20.13107200035285,0 -155.8127790003627,20.13140099962037,0 -155.8128450002828,20.13155399983787,0 -155.8128940001942,20.13167599969783,0 -155.8129730003972,20.13187399995132,0 
					</coordinates>
				</LineString>
			</MultiGeometry>
		</Placemark>
		<Placemark id="ID_00022">
			<name>W074</name>
			<Snippet maxLines="0"></Snippet>
			<description><![CDATA[<html xmlns:fo="http://www.w3.org/1999/XSL/Format" xmlns:msxsl="urn:schemas-microsoft-com:xslt">

<head>

<META http-equiv="Content-Type" content="text/html">

<meta http-equiv="content-type" content="text/html; charset=UTF-8">

</head>

<body style="margin:0px 0px 0px 0px;overflow:auto;background:#FFFFFF;">

<table style="font-family:Arial,Verdana,Times;font-size:12px;text-align:left;width:100%;border-collapse:collapse;padding:3px 3px 3px 3px">

<tr style="text-align:center;font-weight:bold;background:#9CBCE2">

<td></td>

</tr>

<tr>

<td>

<table style="font-family:Arial,Verdana,Times;font-size:12px;text-align:left;width:100%;border-spacing:0px; padding:3px 3px 3px 3px">

<tr>

<td>facility</td>

<td>W074</td>

</tr>

<tr bgcolor="#D4E4F3">

<td>level</td>

<td>2</td>

</tr>

</table>

</td>

</tr>

</table>

</body>

</html>]]></description>
			<styleUrl>#LineStyle0020</styleUrl>
			<MultiGeometry>
				<LineString>
					<coordinates>
						-155.8115030002441,20.13015199960039,0 -155.8115989999558,20.13038600017762,0 
					</coordinates>
				</LineString>
			</MultiGeometry>
		</Placemark>
		<Placemark id="ID_00023">
			<name>W075</name>
			<Snippet maxLines="0"></Snippet>
			<description><![CDATA[<html xmlns:fo="http://www.w3.org/1999/XSL/Format" xmlns:msxsl="urn:schemas-microsoft-com:xslt">

<head>

<META http-equiv="Content-Type" content="text/html">

<meta http-equiv="content-type" content="text/html; charset=UTF-8">

</head>

<body style="margin:0px 0px 0px 0px;overflow:auto;background:#FFFFFF;">

<table style="font-family:Arial,Verdana,Times;font-size:12px;text-align:left;width:100%;border-collapse:collapse;padding:3px 3px 3px 3px">

<tr style="text-align:center;font-weight:bold;background:#9CBCE2">

<td></td>

</tr>

<tr>

<td>

<table style="font-family:Arial,Verdana,Times;font-size:12px;text-align:left;width:100%;border-spacing:0px; padding:3px 3px 3px 3px">

<tr>

<td>facility</td>

<td>W075</td>

</tr>

<tr bgcolor="#D4E4F3">

<td>level</td>

<td>2</td>

</tr>

</table>

</td>

</tr>

</table>

</body>

</html>]]></description>
			<styleUrl>#LineStyle0020</styleUrl>
			<MultiGeometry>
				<LineString>
					<coordinates>
						-155.8117440002368,20.13006600023506,0 -155.8118180002687,20.13022199976496,0 -155.8118899995369,20.1305020000661,0 -155.8120059997577,20.13076600039802,0 
					</coordinates>
				</LineString>
			</MultiGeometry>
		</Placemark>
		<Placemark id="ID_00024">
			<name>W088</name>
			<Snippet maxLines="0"></Snippet>
			<description><![CDATA[<html xmlns:fo="http://www.w3.org/1999/XSL/Format" xmlns:msxsl="urn:schemas-microsoft-com:xslt">

<head>

<META http-equiv="Content-Type" content="text/html">

<meta http-equiv="content-type" content="text/html; charset=UTF-8">

</head>

<body style="margin:0px 0px 0px 0px;overflow:auto;background:#FFFFFF;">

<table style="font-family:Arial,Verdana,Times;font-size:12px;text-align:left;width:100%;border-collapse:collapse;padding:3px 3px 3px 3px">

<tr style="text-align:center;font-weight:bold;background:#9CBCE2">

<td></td>

</tr>

<tr>

<td>

<table style="font-family:Arial,Verdana,Times;font-size:12px;text-align:left;width:100%;border-spacing:0px; padding:3px 3px 3px 3px">

<tr>

<td>facility</td>

<td>W088</td>

</tr>

<tr bgcolor="#D4E4F3">

<td>level</td>

<td>2</td>

</tr>

</table>

</td>

</tr>

</table>

</body>

</html>]]></description>
			<styleUrl>#LineStyle0020</styleUrl>
			<MultiGeometry>
				<LineString>
					<coordinates>
						-155.8091250000934,20.13073199959927,0 -155.8092980000943,20.13112300020084,0 
					</coordinates>
				</LineString>
			</MultiGeometry>
		</Placemark>
		<Placemark id="ID_00025">
			<name>W089</name>
			<Snippet maxLines="0"></Snippet>
			<description><![CDATA[<html xmlns:fo="http://www.w3.org/1999/XSL/Format" xmlns:msxsl="urn:schemas-microsoft-com:xslt">

<head>

<META http-equiv="Content-Type" content="text/html">

<meta http-equiv="content-type" content="text/html; charset=UTF-8">

</head>

<body style="margin:0px 0px 0px 0px;overflow:auto;background:#FFFFFF;">

<table style="font-family:Arial,Verdana,Times;font-size:12px;text-align:left;width:100%;border-collapse:collapse;padding:3px 3px 3px 3px">

<tr style="text-align:center;font-weight:bold;background:#9CBCE2">

<td></td>

</tr>

<tr>

<td>

<table style="font-family:Arial,Verdana,Times;font-size:12px;text-align:left;width:100%;border-spacing:0px; padding:3px 3px 3px 3px">

<tr>

<td>facility</td>

<td>W089</td>

</tr>

<tr bgcolor="#D4E4F3">

<td>level</td>

<td>2</td>

</tr>

</table>

</td>

</tr>

</table>

</body>

</html>]]></description>
			<styleUrl>#LineStyle0020</styleUrl>
			<MultiGeometry>
				<LineString>
					<coordinates>
						-155.8097520004044,20.13073000043967,0 -155.8097850003064,20.13080599977788,0 -155.809797000267,20.13088599959128,0 -155.8098460002387,20.1309710002682,0 
					</coordinates>
				</LineString>
			</MultiGeometry>
		</Placemark>
		<Placemark id="ID_00026">
			<name>W090</name>
			<Snippet maxLines="0"></Snippet>
			<description><![CDATA[<html xmlns:fo="http://www.w3.org/1999/XSL/Format" xmlns:msxsl="urn:schemas-microsoft-com:xslt">

<head>

<META http-equiv="Content-Type" content="text/html">

<meta http-equiv="content-type" content="text/html; charset=UTF-8">

</head>

<body style="margin:0px 0px 0px 0px;overflow:auto;background:#FFFFFF;">

<table style="font-family:Arial,Verdana,Times;font-size:12px;text-align:left;width:100%;border-collapse:collapse;padding:3px 3px 3px 3px">

<tr style="text-align:center;font-weight:bold;background:#9CBCE2">

<td></td>

</tr>

<tr>

<td>

<table style="font-family:Arial,Verdana,Times;font-size:12px;text-align:left;width:100%;border-spacing:0px; padding:3px 3px 3px 3px">

<tr>

<td>facility</td>

<td>W090</td>

</tr>

<tr bgcolor="#D4E4F3">

<td>level</td>

<td>2</td>

</tr>

</table>

</td>

</tr>

</table>

</body>

</html>]]></description>
			<styleUrl>#LineStyle0020</styleUrl>
			<MultiGeometry>
				<LineString>
					<coordinates>
						-155.8098620000581,20.13073899992181,0 -155.8098900004551,20.13082300034767,0 -155.8099519995241,20.13094600007079,0 
					</coordinates>
				</LineString>
			</MultiGeometry>
		</Placemark>
		<Placemark id="ID_00027">
			<name>W091</name>
			<Snippet maxLines="0"></Snippet>
			<description><![CDATA[<html xmlns:fo="http://www.w3.org/1999/XSL/Format" xmlns:msxsl="urn:schemas-microsoft-com:xslt">

<head>

<META http-equiv="Content-Type" content="text/html">

<meta http-equiv="content-type" content="text/html; charset=UTF-8">

</head>

<body style="margin:0px 0px 0px 0px;overflow:auto;background:#FFFFFF;">

<table style="font-family:Arial,Verdana,Times;font-size:12px;text-align:left;width:100%;border-collapse:collapse;padding:3px 3px 3px 3px">

<tr style="text-align:center;font-weight:bold;background:#9CBCE2">

<td></td>

</tr>

<tr>

<td>

<table style="font-family:Arial,Verdana,Times;font-size:12px;text-align:left;width:100%;border-spacing:0px; padding:3px 3px 3px 3px">

<tr>

<td>facility</td>

<td>W091</td>

</tr>

<tr bgcolor="#D4E4F3">

<td>level</td>

<td>2</td>

</tr>

</table>

</td>

</tr>

</table>

</body>

</html>]]></description>
			<styleUrl>#LineStyle0020</styleUrl>
			<MultiGeometry>
				<LineString>
					<coordinates>
						-155.8100140001298,20.13066899958796,0 -155.8101039995278,20.13084899988913,0 
					</coordinates>
				</LineString>
			</MultiGeometry>
		</Placemark>
		<Placemark id="ID_00028">
			<name>W093</name>
			<Snippet maxLines="0"></Snippet>
			<description><![CDATA[<html xmlns:fo="http://www.w3.org/1999/XSL/Format" xmlns:msxsl="urn:schemas-microsoft-com:xslt">

<head>

<META http-equiv="Content-Type" content="text/html">

<meta http-equiv="content-type" content="text/html; charset=UTF-8">

</head>

<body style="margin:0px 0px 0px 0px;overflow:auto;background:#FFFFFF;">

<table style="font-family:Arial,Verdana,Times;font-size:12px;text-align:left;width:100%;border-collapse:collapse;padding:3px 3px 3px 3px">

<tr style="text-align:center;font-weight:bold;background:#9CBCE2">

<td></td>

</tr>

<tr>

<td>

<table style="font-family:Arial,Verdana,Times;font-size:12px;text-align:left;width:100%;border-spacing:0px; padding:3px 3px 3px 3px">

<tr>

<td>facility</td>

<td>W093</td>

</tr>

<tr bgcolor="#D4E4F3">

<td>level</td>

<td>2</td>

</tr>

</table>

</td>

</tr>

</table>

</body>

</html>]]></description>
			<styleUrl>#LineStyle0020</styleUrl>
			<MultiGeometry>
				<LineString>
					<coordinates>
						-155.8105430000542,20.13056799963947,0 -155.810611999967,20.13067500043925,0 
					</coordinates>
				</LineString>
			</MultiGeometry>
		</Placemark>
		<Placemark id="ID_00029">
			<name>W097</name>
			<Snippet maxLines="0"></Snippet>
			<description><![CDATA[<html xmlns:fo="http://www.w3.org/1999/XSL/Format" xmlns:msxsl="urn:schemas-microsoft-com:xslt">

<head>

<META http-equiv="Content-Type" content="text/html">

<meta http-equiv="content-type" content="text/html; charset=UTF-8">

</head>

<body style="margin:0px 0px 0px 0px;overflow:auto;background:#FFFFFF;">

<table style="font-family:Arial,Verdana,Times;font-size:12px;text-align:left;width:100%;border-collapse:collapse;padding:3px 3px 3px 3px">

<tr style="text-align:center;font-weight:bold;background:#9CBCE2">

<td></td>

</tr>

<tr>

<td>

<table style="font-family:Arial,Verdana,Times;font-size:12px;text-align:left;width:100%;border-spacing:0px; padding:3px 3px 3px 3px">

<tr>

<td>facility</td>

<td>W097</td>

</tr>

<tr bgcolor="#D4E4F3">

<td>level</td>

<td>2</td>

</tr>

</table>

</td>

</tr>

</table>

</body>

</html>]]></description>
			<styleUrl>#LineStyle0020</styleUrl>
			<MultiGeometry>
				<LineString>
					<coordinates>
						-155.8113749999447,20.12968300011031,0 -155.811549999725,20.13010600000225,0 
					</coordinates>
				</LineString>
			</MultiGeometry>
		</Placemark>
		<Placemark id="ID_00030">
			<name>W098</name>
			<Snippet maxLines="0"></Snippet>
			<description><![CDATA[<html xmlns:fo="http://www.w3.org/1999/XSL/Format" xmlns:msxsl="urn:schemas-microsoft-com:xslt">

<head>

<META http-equiv="Content-Type" content="text/html">

<meta http-equiv="content-type" content="text/html; charset=UTF-8">

</head>

<body style="margin:0px 0px 0px 0px;overflow:auto;background:#FFFFFF;">

<table style="font-family:Arial,Verdana,Times;font-size:12px;text-align:left;width:100%;border-collapse:collapse;padding:3px 3px 3px 3px">

<tr style="text-align:center;font-weight:bold;background:#9CBCE2">

<td></td>

</tr>

<tr>

<td>

<table style="font-family:Arial,Verdana,Times;font-size:12px;text-align:left;width:100%;border-spacing:0px; padding:3px 3px 3px 3px">

<tr>

<td>facility</td>

<td>W098</td>

</tr>

<tr bgcolor="#D4E4F3">

<td>level</td>

<td>2</td>

</tr>

</table>

</td>

</tr>

</table>

</body>

</html>]]></description>
			<styleUrl>#LineStyle0020</styleUrl>
			<MultiGeometry>
				<LineString>
					<coordinates>
						-155.8115019995525,20.12957600020235,0 -155.8116589995883,20.12997299989074,0 
					</coordinates>
				</LineString>
			</MultiGeometry>
		</Placemark>
		<Placemark id="ID_00031">
			<name>W099</name>
			<Snippet maxLines="0"></Snippet>
			<description><![CDATA[<html xmlns:fo="http://www.w3.org/1999/XSL/Format" xmlns:msxsl="urn:schemas-microsoft-com:xslt">

<head>

<META http-equiv="Content-Type" content="text/html">

<meta http-equiv="content-type" content="text/html; charset=UTF-8">

</head>

<body style="margin:0px 0px 0px 0px;overflow:auto;background:#FFFFFF;">

<table style="font-family:Arial,Verdana,Times;font-size:12px;text-align:left;width:100%;border-collapse:collapse;padding:3px 3px 3px 3px">

<tr style="text-align:center;font-weight:bold;background:#9CBCE2">

<td></td>

</tr>

<tr>

<td>

<table style="font-family:Arial,Verdana,Times;font-size:12px;text-align:left;width:100%;border-spacing:0px; padding:3px 3px 3px 3px">

<tr>

<td>facility</td>

<td>W099</td>

</tr>

<tr bgcolor="#D4E4F3">

<td>level</td>

<td>2</td>

</tr>

</table>

</td>

</tr>

</table>

</body>

</html>]]></description>
			<styleUrl>#LineStyle0020</styleUrl>
			<MultiGeometry>
				<LineString>
					<coordinates>
						-155.8125939998985,20.12878600040731,0 -155.8126190004737,20.12884899986907,0 -155.812646000414,20.12898300031949,0 -155.8127450001563,20.12922500001446,0 
					</coordinates>
				</LineString>
			</MultiGeometry>
		</Placemark>
		<Placemark id="ID_00032">
			<name>W104</name>
			<Snippet maxLines="0"></Snippet>
			<description><![CDATA[<html xmlns:fo="http://www.w3.org/1999/XSL/Format" xmlns:msxsl="urn:schemas-microsoft-com:xslt">

<head>

<META http-equiv="Content-Type" content="text/html">

<meta http-equiv="content-type" content="text/html; charset=UTF-8">

</head>

<body style="margin:0px 0px 0px 0px;overflow:auto;background:#FFFFFF;">

<table style="font-family:Arial,Verdana,Times;font-size:12px;text-align:left;width:100%;border-collapse:collapse;padding:3px 3px 3px 3px">

<tr style="text-align:center;font-weight:bold;background:#9CBCE2">

<td></td>

</tr>

<tr>

<td>

<table style="font-family:Arial,Verdana,Times;font-size:12px;text-align:left;width:100%;border-spacing:0px; padding:3px 3px 3px 3px">

<tr>

<td>facility</td>

<td>W104</td>

</tr>

<tr bgcolor="#D4E4F3">

<td>level</td>

<td>2</td>

</tr>

</table>

</td>

</tr>

</table>

</body>

</html>]]></description>
			<styleUrl>#LineStyle0020</styleUrl>
			<MultiGeometry>
				<LineString>
					<coordinates>
						-155.8128259996597,20.12868100016435,0 -155.8128610001944,20.12883399992829,0 -155.8129730000875,20.12912000020249,0 
					</coordinates>
				</LineString>
			</MultiGeometry>
		</Placemark>
		<Placemark id="ID_00033">
			<name>W081</name>
			<Snippet maxLines="0"></Snippet>
			<description><![CDATA[<html xmlns:fo="http://www.w3.org/1999/XSL/Format" xmlns:msxsl="urn:schemas-microsoft-com:xslt">

<head>

<META http-equiv="Content-Type" content="text/html">

<meta http-equiv="content-type" content="text/html; charset=UTF-8">

</head>

<body style="margin:0px 0px 0px 0px;overflow:auto;background:#FFFFFF;">

<table style="font-family:Arial,Verdana,Times;font-size:12px;text-align:left;width:100%;border-collapse:collapse;padding:3px 3px 3px 3px">

<tr style="text-align:center;font-weight:bold;background:#9CBCE2">

<td></td>

</tr>

<tr>

<td>

<table style="font-family:Arial,Verdana,Times;font-size:12px;text-align:left;width:100%;border-spacing:0px; padding:3px 3px 3px 3px">

<tr>

<td>facility</td>

<td>W081</td>

</tr>

<tr bgcolor="#D4E4F3">

<td>level</td>

<td>2</td>

</tr>

</table>

</td>

</tr>

</table>

</body>

</html>]]></description>
			<styleUrl>#LineStyle0020</styleUrl>
			<MultiGeometry>
				<LineString>
					<coordinates>
						-155.8131929998408,20.1290229995828,0 -155.8132610004039,20.12923200033734,0 -155.813335000454,20.12941400030726,0 
					</coordinates>
				</LineString>
			</MultiGeometry>
		</Placemark>
		<Placemark id="ID_00034">
			<name>W101</name>
			<Snippet maxLines="0"></Snippet>
			<description><![CDATA[<html xmlns:fo="http://www.w3.org/1999/XSL/Format" xmlns:msxsl="urn:schemas-microsoft-com:xslt">

<head>

<META http-equiv="Content-Type" content="text/html">

<meta http-equiv="content-type" content="text/html; charset=UTF-8">

</head>

<body style="margin:0px 0px 0px 0px;overflow:auto;background:#FFFFFF;">

<table style="font-family:Arial,Verdana,Times;font-size:12px;text-align:left;width:100%;border-collapse:collapse;padding:3px 3px 3px 3px">

<tr style="text-align:center;font-weight:bold;background:#9CBCE2">

<td></td>

</tr>

<tr>

<td>

<table style="font-family:Arial,Verdana,Times;font-size:12px;text-align:left;width:100%;border-spacing:0px; padding:3px 3px 3px 3px">

<tr>

<td>facility</td>

<td>W101</td>

</tr>

<tr bgcolor="#D4E4F3">

<td>level</td>

<td>2</td>

</tr>

</table>

</td>

</tr>

</table>

</body>

</html>]]></description>
			<styleUrl>#LineStyle0020</styleUrl>
			<MultiGeometry>
				<LineString>
					<coordinates>
						-155.8131200000344,20.12847799971089,0 -155.8132110004665,20.12868999980033,0 -155.8132749997188,20.12891699987828,0 
					</coordinates>
				</LineString>
			</MultiGeometry>
		</Placemark>
		<Placemark id="ID_00035">
			<name>W082</name>
			<Snippet maxLines="0"></Snippet>
			<description><![CDATA[<html xmlns:fo="http://www.w3.org/1999/XSL/Format" xmlns:msxsl="urn:schemas-microsoft-com:xslt">

<head>

<META http-equiv="Content-Type" content="text/html">

<meta http-equiv="content-type" content="text/html; charset=UTF-8">

</head>

<body style="margin:0px 0px 0px 0px;overflow:auto;background:#FFFFFF;">

<table style="font-family:Arial,Verdana,Times;font-size:12px;text-align:left;width:100%;border-collapse:collapse;padding:3px 3px 3px 3px">

<tr style="text-align:center;font-weight:bold;background:#9CBCE2">

<td></td>

</tr>

<tr>

<td>

<table style="font-family:Arial,Verdana,Times;font-size:12px;text-align:left;width:100%;border-spacing:0px; padding:3px 3px 3px 3px">

<tr>

<td>facility</td>

<td>W082</td>

</tr>

<tr bgcolor="#D4E4F3">

<td>level</td>

<td>2</td>

</tr>

</table>

</td>

</tr>

</table>

</body>

</html>]]></description>
			<styleUrl>#LineStyle0020</styleUrl>
			<MultiGeometry>
				<LineString>
					<coordinates>
						-155.8133770001211,20.12889299970814,0 -155.8134209998007,20.12909100010741,0 -155.813477999713,20.12920200033158,0 -155.8135050002709,20.12936300025256,0 -155.8135349996726,20.12949700040868,0 
					</coordinates>
				</LineString>
			</MultiGeometry>
		</Placemark>
		<Placemark id="ID_00036">
			<name>W083</name>
			<Snippet maxLines="0"></Snippet>
			<description><![CDATA[<html xmlns:fo="http://www.w3.org/1999/XSL/Format" xmlns:msxsl="urn:schemas-microsoft-com:xslt">

<head>

<META http-equiv="Content-Type" content="text/html">

<meta http-equiv="content-type" content="text/html; charset=UTF-8">

</head>

<body style="margin:0px 0px 0px 0px;overflow:auto;background:#FFFFFF;">

<table style="font-family:Arial,Verdana,Times;font-size:12px;text-align:left;width:100%;border-collapse:collapse;padding:3px 3px 3px 3px">

<tr style="text-align:center;font-weight:bold;background:#9CBCE2">

<td></td>

</tr>

<tr>

<td>

<table style="font-family:Arial,Verdana,Times;font-size:12px;text-align:left;width:100%;border-spacing:0px; padding:3px 3px 3px 3px">

<tr>

<td>facility</td>

<td>W083</td>

</tr>

<tr bgcolor="#D4E4F3">

<td>level</td>

<td>2</td>

</tr>

</table>

</td>

</tr>

</table>

</body>

</html>]]></description>
			<styleUrl>#LineStyle0020</styleUrl>
			<MultiGeometry>
				<LineString>
					<coordinates>
						-155.8135939998288,20.12879200012827,0 -155.8136050000532,20.12896799956007,0 -155.8136460004099,20.12908000012975,0 
					</coordinates>
				</LineString>
			</MultiGeometry>
		</Placemark>
		<Placemark id="ID_00037">
			<name>W102</name>
			<Snippet maxLines="0"></Snippet>
			<description><![CDATA[<html xmlns:fo="http://www.w3.org/1999/XSL/Format" xmlns:msxsl="urn:schemas-microsoft-com:xslt">

<head>

<META http-equiv="Content-Type" content="text/html">

<meta http-equiv="content-type" content="text/html; charset=UTF-8">

</head>

<body style="margin:0px 0px 0px 0px;overflow:auto;background:#FFFFFF;">

<table style="font-family:Arial,Verdana,Times;font-size:12px;text-align:left;width:100%;border-collapse:collapse;padding:3px 3px 3px 3px">

<tr style="text-align:center;font-weight:bold;background:#9CBCE2">

<td></td>

</tr>

<tr>

<td>

<table style="font-family:Arial,Verdana,Times;font-size:12px;text-align:left;width:100%;border-spacing:0px; padding:3px 3px 3px 3px">

<tr>

<td>facility</td>

<td>W102</td>

</tr>

<tr bgcolor="#D4E4F3">

<td>level</td>

<td>2</td>

</tr>

</table>

</td>

</tr>

</table>

</body>

</html>]]></description>
			<styleUrl>#LineStyle0020</styleUrl>
			<MultiGeometry>
				<LineString>
					<coordinates>
						-155.8133010001977,20.128393000145,0 -155.8133480003006,20.12857499986099,0 -155.8134589999135,20.12880899982767,0 
					</coordinates>
				</LineString>
			</MultiGeometry>
		</Placemark>
	</Folder>
	<Folder id="FeatureLayer0">
		<name>walls_level_4</name>
		<Snippet maxLines="0"></Snippet>
		<Placemark id="ID_00000">
			<name>W026</name>
			<Snippet maxLines="0"></Snippet>
			<description><![CDATA[<html xmlns:fo="http://www.w3.org/1999/XSL/Format" xmlns:msxsl="urn:schemas-microsoft-com:xslt">

<head>

<META http-equiv="Content-Type" content="text/html">

<meta http-equiv="content-type" content="text/html; charset=UTF-8">

</head>

<body style="margin:0px 0px 0px 0px;overflow:auto;background:#FFFFFF;">

<table style="font-family:Arial,Verdana,Times;font-size:12px;text-align:left;width:100%;border-collapse:collapse;padding:3px 3px 3px 3px">

<tr style="text-align:center;font-weight:bold;background:#9CBCE2">

<td></td>

</tr>

<tr>

<td>

<table style="font-family:Arial,Verdana,Times;font-size:12px;text-align:left;width:100%;border-spacing:0px; padding:3px 3px 3px 3px">

<tr>

<td>facility</td>

<td>W026</td>

</tr>

<tr bgcolor="#D4E4F3">

<td>level</td>

<td>4</td>

</tr>

</table>

</td>

</tr>

</table>

</body>

</html>]]></description>
			<styleUrl>#LineStyle003</styleUrl>
			<MultiGeometry>
				<LineString>
					<coordinates>
						-155.8153220004217,20.13226400014034,0 -155.8152960001545,20.13218500034633,0 -155.8152569999302,20.13216100035595,0 -155.8152170002961,20.13205999967437,0 -155.8150879997714,20.13186899962989,0 
					</coordinates>
				</LineString>
			</MultiGeometry>
		</Placemark>
		<Placemark id="ID_00001">
			<name>W035</name>
			<Snippet maxLines="0"></Snippet>
			<description><![CDATA[<html xmlns:fo="http://www.w3.org/1999/XSL/Format" xmlns:msxsl="urn:schemas-microsoft-com:xslt">

<head>

<META http-equiv="Content-Type" content="text/html">

<meta http-equiv="content-type" content="text/html; charset=UTF-8">

</head>

<body style="margin:0px 0px 0px 0px;overflow:auto;background:#FFFFFF;">

<table style="font-family:Arial,Verdana,Times;font-size:12px;text-align:left;width:100%;border-collapse:collapse;padding:3px 3px 3px 3px">

<tr style="text-align:center;font-weight:bold;background:#9CBCE2">

<td></td>

</tr>

<tr>

<td>

<table style="font-family:Arial,Verdana,Times;font-size:12px;text-align:left;width:100%;border-spacing:0px; padding:3px 3px 3px 3px">

<tr>

<td>facility</td>

<td>W035</td>

</tr>

<tr bgcolor="#D4E4F3">

<td>level</td>

<td>4</td>

</tr>

</table>

</td>

</tr>

</table>

</body>

</html>]]></description>
			<styleUrl>#LineStyle003</styleUrl>
			<MultiGeometry>
				<LineString>
					<coordinates>
						-155.8147220001434,20.13131499961204,0 -155.8147860004336,20.13143200030923,0 -155.8148250001485,20.13145699985946,0 -155.8148350002345,20.13148199975635,0 -155.8148680001038,20.13150999955499,0 -155.814913999892,20.13161299989535,0 -155.8149439996004,20.13162399972048,0 -155.8149599996954,20.13167700029547,0 -155.8149900001093,20.13169299990437,0 -155.8150699998033,20.13184400033221,0 
					</coordinates>
				</LineString>
			</MultiGeometry>
		</Placemark>
		<Placemark id="ID_00002">
			<name>W025</name>
			<Snippet maxLines="0"></Snippet>
			<description><![CDATA[<html xmlns:fo="http://www.w3.org/1999/XSL/Format" xmlns:msxsl="urn:schemas-microsoft-com:xslt">

<head>

<META http-equiv="Content-Type" content="text/html">

<meta http-equiv="content-type" content="text/html; charset=UTF-8">

</head>

<body style="margin:0px 0px 0px 0px;overflow:auto;background:#FFFFFF;">

<table style="font-family:Arial,Verdana,Times;font-size:12px;text-align:left;width:100%;border-collapse:collapse;padding:3px 3px 3px 3px">

<tr style="text-align:center;font-weight:bold;background:#9CBCE2">

<td></td>

</tr>

<tr>

<td>

<table style="font-family:Arial,Verdana,Times;font-size:12px;text-align:left;width:100%;border-spacing:0px; padding:3px 3px 3px 3px">

<tr>

<td>facility</td>

<td>W025</td>

</tr>

<tr bgcolor="#D4E4F3">

<td>level</td>

<td>4</td>

</tr>

</table>

</td>

</tr>

</table>

</body>

</html>]]></description>
			<styleUrl>#LineStyle003</styleUrl>
			<MultiGeometry>
				<LineString>
					<coordinates>
						-155.8149530002117,20.13192999954724,0 -155.8149740001815,20.13196899965187,0 -155.8149690000415,20.13200000017826,0 -155.8150220004426,20.13212500037588,0 -155.8150640001354,20.13216900044623,0 -155.8151419998895,20.13235400038005,0 -155.8151450003175,20.13239000011764,0 -155.8152640003691,20.13271399959145,0 -155.8152650001662,20.13274999970621,0 -155.815320999984,20.13288999996622,0 -155.8153109995407,20.13297700004311,0 -155.8153480004155,20.13307199972923,0 
					</coordinates>
				</LineString>
			</MultiGeometry>
		</Placemark>
		<Placemark id="ID_00003">
			<name>W034</name>
			<Snippet maxLines="0"></Snippet>
			<description><![CDATA[<html xmlns:fo="http://www.w3.org/1999/XSL/Format" xmlns:msxsl="urn:schemas-microsoft-com:xslt">

<head>

<META http-equiv="Content-Type" content="text/html">

<meta http-equiv="content-type" content="text/html; charset=UTF-8">

</head>

<body style="margin:0px 0px 0px 0px;overflow:auto;background:#FFFFFF;">

<table style="font-family:Arial,Verdana,Times;font-size:12px;text-align:left;width:100%;border-collapse:collapse;padding:3px 3px 3px 3px">

<tr style="text-align:center;font-weight:bold;background:#9CBCE2">

<td></td>

</tr>

<tr>

<td>

<table style="font-family:Arial,Verdana,Times;font-size:12px;text-align:left;width:100%;border-spacing:0px; padding:3px 3px 3px 3px">

<tr>

<td>facility</td>

<td>W034</td>

</tr>

<tr bgcolor="#D4E4F3">

<td>level</td>

<td>4</td>

</tr>

</table>

</td>

</tr>

</table>

</body>

</html>]]></description>
			<styleUrl>#LineStyle003</styleUrl>
			<MultiGeometry>
				<LineString>
					<coordinates>
						-155.8146009999368,20.13142199976579,0 -155.8146269998878,20.13150800017266,0 -155.8146749995499,20.1315630001087,0 -155.8147410000508,20.1316900000546,0 -155.8147690002304,20.13171200020101,0 -155.8148320002734,20.13189800024945,0 -155.8148599999107,20.13194200024817,0 
					</coordinates>
				</LineString>
			</MultiGeometry>
		</Placemark>
		<Placemark id="ID_00004">
			<name>W022</name>
			<Snippet maxLines="0"></Snippet>
			<description><![CDATA[<html xmlns:fo="http://www.w3.org/1999/XSL/Format" xmlns:msxsl="urn:schemas-microsoft-com:xslt">

<head>

<META http-equiv="Content-Type" content="text/html">

<meta http-equiv="content-type" content="text/html; charset=UTF-8">

</head>

<body style="margin:0px 0px 0px 0px;overflow:auto;background:#FFFFFF;">

<table style="font-family:Arial,Verdana,Times;font-size:12px;text-align:left;width:100%;border-collapse:collapse;padding:3px 3px 3px 3px">

<tr style="text-align:center;font-weight:bold;background:#9CBCE2">

<td></td>

</tr>

<tr>

<td>

<table style="font-family:Arial,Verdana,Times;font-size:12px;text-align:left;width:100%;border-spacing:0px; padding:3px 3px 3px 3px">

<tr>

<td>facility</td>

<td>W022</td>

</tr>

<tr bgcolor="#D4E4F3">

<td>level</td>

<td>4</td>

</tr>

</table>

</td>

</tr>

</table>

</body>

</html>]]></description>
			<styleUrl>#LineStyle003</styleUrl>
			<MultiGeometry>
				<LineString>
					<coordinates>
						-155.8143860002477,20.13224200030994,0 -155.8144059997977,20.13227899958392,0 -155.8144429998898,20.13231599981602,0 -155.8144720002178,20.13237599987725,0 -155.814515999928,20.13243800010638,0 -155.8145659999512,20.13254999998337,0 -155.8146309999965,20.13264999999385,0 -155.8146480004053,20.13271299956352,0 -155.8147720003733,20.13298099990072,0 -155.8147999998439,20.13300700041217,0 -155.8148329995656,20.13309199957975,0 
					</coordinates>
				</LineString>
			</MultiGeometry>
		</Placemark>
		<Placemark id="ID_00005">
			<name>W033</name>
			<Snippet maxLines="0"></Snippet>
			<description><![CDATA[<html xmlns:fo="http://www.w3.org/1999/XSL/Format" xmlns:msxsl="urn:schemas-microsoft-com:xslt">

<head>

<META http-equiv="Content-Type" content="text/html">

<meta http-equiv="content-type" content="text/html; charset=UTF-8">

</head>

<body style="margin:0px 0px 0px 0px;overflow:auto;background:#FFFFFF;">

<table style="font-family:Arial,Verdana,Times;font-size:12px;text-align:left;width:100%;border-collapse:collapse;padding:3px 3px 3px 3px">

<tr style="text-align:center;font-weight:bold;background:#9CBCE2">

<td></td>

</tr>

<tr>

<td>

<table style="font-family:Arial,Verdana,Times;font-size:12px;text-align:left;width:100%;border-spacing:0px; padding:3px 3px 3px 3px">

<tr>

<td>facility</td>

<td>W033</td>

</tr>

<tr bgcolor="#D4E4F3">

<td>level</td>

<td>4</td>

</tr>

</table>

</td>

</tr>

</table>

</body>

</html>]]></description>
			<styleUrl>#LineStyle003</styleUrl>
			<MultiGeometry>
				<LineString>
					<coordinates>
						-155.813983999564,20.13149600005894,0 -155.814216999976,20.13209099982753,0 -155.8143069995683,20.13226199988096,0 
					</coordinates>
				</LineString>
			</MultiGeometry>
		</Placemark>
		<Placemark id="ID_00006">
			<name>W009</name>
			<Snippet maxLines="0"></Snippet>
			<description><![CDATA[<html xmlns:fo="http://www.w3.org/1999/XSL/Format" xmlns:msxsl="urn:schemas-microsoft-com:xslt">

<head>

<META http-equiv="Content-Type" content="text/html">

<meta http-equiv="content-type" content="text/html; charset=UTF-8">

</head>

<body style="margin:0px 0px 0px 0px;overflow:auto;background:#FFFFFF;">

<table style="font-family:Arial,Verdana,Times;font-size:12px;text-align:left;width:100%;border-collapse:collapse;padding:3px 3px 3px 3px">

<tr style="text-align:center;font-weight:bold;background:#9CBCE2">

<td></td>

</tr>

<tr>

<td>

<table style="font-family:Arial,Verdana,Times;font-size:12px;text-align:left;width:100%;border-spacing:0px; padding:3px 3px 3px 3px">

<tr>

<td>facility</td>

<td>W009</td>

</tr>

<tr bgcolor="#D4E4F3">

<td>level</td>

<td>4</td>

</tr>

</table>

</td>

</tr>

</table>

</body>

</html>]]></description>
			<styleUrl>#LineStyle003</styleUrl>
			<MultiGeometry>
				<LineString>
					<coordinates>
						-155.8120990000688,20.13366199970765,0 -155.8121289996533,20.13372599999914,0 -155.8121689998686,20.13376799957668,0 -155.812205999612,20.13386499985876,0 -155.8122520002911,20.13392100020466,0 -155.8123599999308,20.13415799976228,0 -155.812380000269,20.13424699984591,0 
					</coordinates>
				</LineString>
			</MultiGeometry>
		</Placemark>
		<Placemark id="ID_00007">
			<name>W008</name>
			<Snippet maxLines="0"></Snippet>
			<description><![CDATA[<html xmlns:fo="http://www.w3.org/1999/XSL/Format" xmlns:msxsl="urn:schemas-microsoft-com:xslt">

<head>

<META http-equiv="Content-Type" content="text/html">

<meta http-equiv="content-type" content="text/html; charset=UTF-8">

</head>

<body style="margin:0px 0px 0px 0px;overflow:auto;background:#FFFFFF;">

<table style="font-family:Arial,Verdana,Times;font-size:12px;text-align:left;width:100%;border-collapse:collapse;padding:3px 3px 3px 3px">

<tr style="text-align:center;font-weight:bold;background:#9CBCE2">

<td></td>

</tr>

<tr>

<td>

<table style="font-family:Arial,Verdana,Times;font-size:12px;text-align:left;width:100%;border-spacing:0px; padding:3px 3px 3px 3px">

<tr>

<td>facility</td>

<td>W008</td>

</tr>

<tr bgcolor="#D4E4F3">

<td>level</td>

<td>4</td>

</tr>

</table>

</td>

</tr>

</table>

</body>

</html>]]></description>
			<styleUrl>#LineStyle003</styleUrl>
			<MultiGeometry>
				<LineString>
					<coordinates>
						-155.8119139997039,20.13382000044087,0 -155.8119600002408,20.13391999977915,0 -155.8119810004578,20.13393100024173,0 -155.8120559996442,20.13411799980832,0 -155.8120810003732,20.13416200032139,0 -155.8120870003523,20.13420700032917,0 -155.8121090002753,20.13427400022649,0 
					</coordinates>
				</LineString>
			</MultiGeometry>
		</Placemark>
		<Placemark id="ID_00008">
			<name>W032</name>
			<Snippet maxLines="0"></Snippet>
			<description><![CDATA[<html xmlns:fo="http://www.w3.org/1999/XSL/Format" xmlns:msxsl="urn:schemas-microsoft-com:xslt">

<head>

<META http-equiv="Content-Type" content="text/html">

<meta http-equiv="content-type" content="text/html; charset=UTF-8">

</head>

<body style="margin:0px 0px 0px 0px;overflow:auto;background:#FFFFFF;">

<table style="font-family:Arial,Verdana,Times;font-size:12px;text-align:left;width:100%;border-collapse:collapse;padding:3px 3px 3px 3px">

<tr style="text-align:center;font-weight:bold;background:#9CBCE2">

<td></td>

</tr>

<tr>

<td>

<table style="font-family:Arial,Verdana,Times;font-size:12px;text-align:left;width:100%;border-spacing:0px; padding:3px 3px 3px 3px">

<tr>

<td>facility</td>

<td>W032</td>

</tr>

<tr bgcolor="#D4E4F3">

<td>level</td>

<td>4</td>

</tr>

</table>

</td>

</tr>

</table>

</body>

</html>]]></description>
			<styleUrl>#LineStyle003</styleUrl>
			<MultiGeometry>
				<LineString>
					<coordinates>
						-155.8118699999138,20.13316900009821,0 -155.8120390002166,20.1336690003945,0 
					</coordinates>
				</LineString>
			</MultiGeometry>
		</Placemark>
		<Placemark id="ID_00009">
			<name>W031</name>
			<Snippet maxLines="0"></Snippet>
			<description><![CDATA[<html xmlns:fo="http://www.w3.org/1999/XSL/Format" xmlns:msxsl="urn:schemas-microsoft-com:xslt">

<head>

<META http-equiv="Content-Type" content="text/html">

<meta http-equiv="content-type" content="text/html; charset=UTF-8">

</head>

<body style="margin:0px 0px 0px 0px;overflow:auto;background:#FFFFFF;">

<table style="font-family:Arial,Verdana,Times;font-size:12px;text-align:left;width:100%;border-collapse:collapse;padding:3px 3px 3px 3px">

<tr style="text-align:center;font-weight:bold;background:#9CBCE2">

<td></td>

</tr>

<tr>

<td>

<table style="font-family:Arial,Verdana,Times;font-size:12px;text-align:left;width:100%;border-spacing:0px; padding:3px 3px 3px 3px">

<tr>

<td>facility</td>

<td>W031</td>

</tr>

<tr bgcolor="#D4E4F3">

<td>level</td>

<td>4</td>

</tr>

</table>

</td>

</tr>

</table>

</body>

</html>]]></description>
			<styleUrl>#LineStyle003</styleUrl>
			<MultiGeometry>
				<LineString>
					<coordinates>
						-155.8118420004559,20.13379000012261,0 -155.8115379998092,20.13308099990246,0 
					</coordinates>
				</LineString>
			</MultiGeometry>
		</Placemark>
		<Placemark id="ID_00010">
			<name>W006</name>
			<Snippet maxLines="0"></Snippet>
			<description><![CDATA[<html xmlns:fo="http://www.w3.org/1999/XSL/Format" xmlns:msxsl="urn:schemas-microsoft-com:xslt">

<head>

<META http-equiv="Content-Type" content="text/html">

<meta http-equiv="content-type" content="text/html; charset=UTF-8">

</head>

<body style="margin:0px 0px 0px 0px;overflow:auto;background:#FFFFFF;">

<table style="font-family:Arial,Verdana,Times;font-size:12px;text-align:left;width:100%;border-collapse:collapse;padding:3px 3px 3px 3px">

<tr style="text-align:center;font-weight:bold;background:#9CBCE2">

<td></td>

</tr>

<tr>

<td>

<table style="font-family:Arial,Verdana,Times;font-size:12px;text-align:left;width:100%;border-spacing:0px; padding:3px 3px 3px 3px">

<tr>

<td>facility</td>

<td>W006</td>

</tr>

<tr bgcolor="#D4E4F3">

<td>level</td>

<td>4</td>

</tr>

</table>

</td>

</tr>

</table>

</body>

</html>]]></description>
			<styleUrl>#LineStyle003</styleUrl>
			<MultiGeometry>
				<LineString>
					<coordinates>
						-155.811481000106,20.13389999995242,0 -155.8115429996096,20.13403900039416,0 -155.8116070003002,20.13413300031067,0 -155.8116850004346,20.13434300023266,0 
					</coordinates>
				</LineString>
			</MultiGeometry>
		</Placemark>
		<Placemark id="ID_00011">
			<name>W030</name>
			<Snippet maxLines="0"></Snippet>
			<description><![CDATA[<html xmlns:fo="http://www.w3.org/1999/XSL/Format" xmlns:msxsl="urn:schemas-microsoft-com:xslt">

<head>

<META http-equiv="Content-Type" content="text/html">

<meta http-equiv="content-type" content="text/html; charset=UTF-8">

</head>

<body style="margin:0px 0px 0px 0px;overflow:auto;background:#FFFFFF;">

<table style="font-family:Arial,Verdana,Times;font-size:12px;text-align:left;width:100%;border-collapse:collapse;padding:3px 3px 3px 3px">

<tr style="text-align:center;font-weight:bold;background:#9CBCE2">

<td></td>

</tr>

<tr>

<td>

<table style="font-family:Arial,Verdana,Times;font-size:12px;text-align:left;width:100%;border-spacing:0px; padding:3px 3px 3px 3px">

<tr>

<td>facility</td>

<td>W030</td>

</tr>

<tr bgcolor="#D4E4F3">

<td>level</td>

<td>4</td>

</tr>

</table>

</td>

</tr>

</table>

</body>

</html>]]></description>
			<styleUrl>#LineStyle003</styleUrl>
			<MultiGeometry>
				<LineString>
					<coordinates>
						-155.8112460001457,20.13322399969029,0 -155.8113539999407,20.13341299986754,0 -155.8114049995368,20.13361700026392,0 -155.8114819995979,20.13378199991287,0 -155.8114899999782,20.1338600003894,0 
					</coordinates>
				</LineString>
			</MultiGeometry>
		</Placemark>
		<Placemark id="ID_00012">
			<name>W005</name>
			<Snippet maxLines="0"></Snippet>
			<description><![CDATA[<html xmlns:fo="http://www.w3.org/1999/XSL/Format" xmlns:msxsl="urn:schemas-microsoft-com:xslt">

<head>

<META http-equiv="Content-Type" content="text/html">

<meta http-equiv="content-type" content="text/html; charset=UTF-8">

</head>

<body style="margin:0px 0px 0px 0px;overflow:auto;background:#FFFFFF;">

<table style="font-family:Arial,Verdana,Times;font-size:12px;text-align:left;width:100%;border-collapse:collapse;padding:3px 3px 3px 3px">

<tr style="text-align:center;font-weight:bold;background:#9CBCE2">

<td></td>

</tr>

<tr>

<td>

<table style="font-family:Arial,Verdana,Times;font-size:12px;text-align:left;width:100%;border-spacing:0px; padding:3px 3px 3px 3px">

<tr>

<td>facility</td>

<td>W005</td>

</tr>

<tr bgcolor="#D4E4F3">

<td>level</td>

<td>4</td>

</tr>

</table>

</td>

</tr>

</table>

</body>

</html>]]></description>
			<styleUrl>#LineStyle003</styleUrl>
			<MultiGeometry>
				<LineString>
					<coordinates>
						-155.8113610002106,20.13401099985991,0 -155.8115390004552,20.13445499954324,0 
					</coordinates>
				</LineString>
			</MultiGeometry>
		</Placemark>
		<Placemark id="ID_00013">
			<name>W029</name>
			<Snippet maxLines="0"></Snippet>
			<description><![CDATA[<html xmlns:fo="http://www.w3.org/1999/XSL/Format" xmlns:msxsl="urn:schemas-microsoft-com:xslt">

<head>

<META http-equiv="Content-Type" content="text/html">

<meta http-equiv="content-type" content="text/html; charset=UTF-8">

</head>

<body style="margin:0px 0px 0px 0px;overflow:auto;background:#FFFFFF;">

<table style="font-family:Arial,Verdana,Times;font-size:12px;text-align:left;width:100%;border-collapse:collapse;padding:3px 3px 3px 3px">

<tr style="text-align:center;font-weight:bold;background:#9CBCE2">

<td></td>

</tr>

<tr>

<td>

<table style="font-family:Arial,Verdana,Times;font-size:12px;text-align:left;width:100%;border-spacing:0px; padding:3px 3px 3px 3px">

<tr>

<td>facility</td>

<td>W029</td>

</tr>

<tr bgcolor="#D4E4F3">

<td>level</td>

<td>4</td>

</tr>

</table>

</td>

</tr>

</table>

</body>

</html>]]></description>
			<styleUrl>#LineStyle003</styleUrl>
			<MultiGeometry>
				<LineString>
					<coordinates>
						-155.8109549996929,20.13308199983642,0 -155.811310000052,20.13394199991564,0 
					</coordinates>
				</LineString>
			</MultiGeometry>
		</Placemark>
		<Placemark id="ID_00014">
			<name>W028</name>
			<Snippet maxLines="0"></Snippet>
			<description><![CDATA[<html xmlns:fo="http://www.w3.org/1999/XSL/Format" xmlns:msxsl="urn:schemas-microsoft-com:xslt">

<head>

<META http-equiv="Content-Type" content="text/html">

<meta http-equiv="content-type" content="text/html; charset=UTF-8">

</head>

<body style="margin:0px 0px 0px 0px;overflow:auto;background:#FFFFFF;">

<table style="font-family:Arial,Verdana,Times;font-size:12px;text-align:left;width:100%;border-collapse:collapse;padding:3px 3px 3px 3px">

<tr style="text-align:center;font-weight:bold;background:#9CBCE2">

<td></td>

</tr>

<tr>

<td>

<table style="font-family:Arial,Verdana,Times;font-size:12px;text-align:left;width:100%;border-spacing:0px; padding:3px 3px 3px 3px">

<tr>

<td>facility</td>

<td>W028</td>

</tr>

<tr bgcolor="#D4E4F3">

<td>level</td>

<td>4</td>

</tr>

</table>

</td>

</tr>

</table>

</body>

</html>]]></description>
			<styleUrl>#LineStyle003</styleUrl>
			<MultiGeometry>
				<LineString>
					<coordinates>
						-155.8099110003796,20.13322199983714,0 -155.8099480003772,20.13332300024843,0 -155.8100390001168,20.13354300014468,0 -155.8100999995606,20.13364600008489,0 -155.8101810002962,20.13382999965656,0 -155.8102350004126,20.13390300035673,0 -155.8102759999335,20.13402299988022,0 -155.8103400001502,20.13409500042044,0 -155.8104240003121,20.13429599990583,0 -155.8104510000248,20.13430600018081,0 -155.8104849997774,20.13438700026574,0 
					</coordinates>
				</LineString>
			</MultiGeometry>
		</Placemark>
		<Placemark id="ID_00015">
			<name>W027</name>
			<Snippet maxLines="0"></Snippet>
			<description><![CDATA[<html xmlns:fo="http://www.w3.org/1999/XSL/Format" xmlns:msxsl="urn:schemas-microsoft-com:xslt">

<head>

<META http-equiv="Content-Type" content="text/html">

<meta http-equiv="content-type" content="text/html; charset=UTF-8">

</head>

<body style="margin:0px 0px 0px 0px;overflow:auto;background:#FFFFFF;">

<table style="font-family:Arial,Verdana,Times;font-size:12px;text-align:left;width:100%;border-collapse:collapse;padding:3px 3px 3px 3px">

<tr style="text-align:center;font-weight:bold;background:#9CBCE2">

<td></td>

</tr>

<tr>

<td>

<table style="font-family:Arial,Verdana,Times;font-size:12px;text-align:left;width:100%;border-spacing:0px; padding:3px 3px 3px 3px">

<tr>

<td>facility</td>

<td>W027</td>

</tr>

<tr bgcolor="#D4E4F3">

<td>level</td>

<td>4</td>

</tr>

</table>

</td>

</tr>

</table>

</body>

</html>]]></description>
			<styleUrl>#LineStyle003</styleUrl>
			<MultiGeometry>
				<LineString>
					<coordinates>
						-155.8098070003163,20.13323299982401,0 -155.8098639995532,20.13342799973407,0 -155.8099170002323,20.13356800038245,0 -155.809969000371,20.13363400012841,0 -155.8100690004779,20.13388800013167,0 -155.8101729998786,20.13409500039067,0 -155.8103230001481,20.13447999956558,0 
					</coordinates>
				</LineString>
			</MultiGeometry>
		</Placemark>
		<Placemark id="ID_00016">
			<name>W001</name>
			<Snippet maxLines="0"></Snippet>
			<description><![CDATA[<html xmlns:fo="http://www.w3.org/1999/XSL/Format" xmlns:msxsl="urn:schemas-microsoft-com:xslt">

<head>

<META http-equiv="Content-Type" content="text/html">

<meta http-equiv="content-type" content="text/html; charset=UTF-8">

</head>

<body style="margin:0px 0px 0px 0px;overflow:auto;background:#FFFFFF;">

<table style="font-family:Arial,Verdana,Times;font-size:12px;text-align:left;width:100%;border-collapse:collapse;padding:3px 3px 3px 3px">

<tr style="text-align:center;font-weight:bold;background:#9CBCE2">

<td></td>

</tr>

<tr>

<td>

<table style="font-family:Arial,Verdana,Times;font-size:12px;text-align:left;width:100%;border-spacing:0px; padding:3px 3px 3px 3px">

<tr>

<td>facility</td>

<td>W001</td>

</tr>

<tr bgcolor="#D4E4F3">

<td>level</td>

<td>4</td>

</tr>

</table>

</td>

</tr>

</table>

</body>

</html>]]></description>
			<styleUrl>#LineStyle003</styleUrl>
			<MultiGeometry>
				<LineString>
					<coordinates>
						-155.8106290004514,20.13494099981299,0 -155.810768000194,20.13527299967613,0 
					</coordinates>
				</LineString>
			</MultiGeometry>
		</Placemark>
		<Placemark id="ID_00017">
			<name>W001</name>
			<Snippet maxLines="0"></Snippet>
			<description><![CDATA[<html xmlns:fo="http://www.w3.org/1999/XSL/Format" xmlns:msxsl="urn:schemas-microsoft-com:xslt">

<head>

<META http-equiv="Content-Type" content="text/html">

<meta http-equiv="content-type" content="text/html; charset=UTF-8">

</head>

<body style="margin:0px 0px 0px 0px;overflow:auto;background:#FFFFFF;">

<table style="font-family:Arial,Verdana,Times;font-size:12px;text-align:left;width:100%;border-collapse:collapse;padding:3px 3px 3px 3px">

<tr style="text-align:center;font-weight:bold;background:#9CBCE2">

<td></td>

</tr>

<tr>

<td>

<table style="font-family:Arial,Verdana,Times;font-size:12px;text-align:left;width:100%;border-spacing:0px; padding:3px 3px 3px 3px">

<tr>

<td>facility</td>

<td>W001</td>

</tr>

<tr bgcolor="#D4E4F3">

<td>level</td>

<td>4</td>

</tr>

</table>

</td>

</tr>

</table>

</body>

</html>]]></description>
			<styleUrl>#LineStyle003</styleUrl>
			<MultiGeometry>
				<LineString>
					<coordinates>
						-155.8104329995698,20.13447500018848,0 -155.8105849995921,20.13481800041777,0 
					</coordinates>
				</LineString>
			</MultiGeometry>
		</Placemark>
		<Placemark id="ID_00018">
			<name>W036</name>
			<Snippet maxLines="0"></Snippet>
			<description><![CDATA[<html xmlns:fo="http://www.w3.org/1999/XSL/Format" xmlns:msxsl="urn:schemas-microsoft-com:xslt">

<head>

<META http-equiv="Content-Type" content="text/html">

<meta http-equiv="content-type" content="text/html; charset=UTF-8">

</head>

<body style="margin:0px 0px 0px 0px;overflow:auto;background:#FFFFFF;">

<table style="font-family:Arial,Verdana,Times;font-size:12px;text-align:left;width:100%;border-collapse:collapse;padding:3px 3px 3px 3px">

<tr style="text-align:center;font-weight:bold;background:#9CBCE2">

<td></td>

</tr>

<tr>

<td>

<table style="font-family:Arial,Verdana,Times;font-size:12px;text-align:left;width:100%;border-spacing:0px; padding:3px 3px 3px 3px">

<tr>

<td>facility</td>

<td>W036</td>

</tr>

<tr bgcolor="#D4E4F3">

<td>level</td>

<td>4</td>

</tr>

</table>

</td>

</tr>

</table>

</body>

</html>]]></description>
			<styleUrl>#LineStyle003</styleUrl>
			<MultiGeometry>
				<LineString>
					<coordinates>
						-155.8096180003225,20.13274800003603,0 -155.8098380003137,20.13320799993916,0 
					</coordinates>
				</LineString>
			</MultiGeometry>
		</Placemark>
		<Placemark id="ID_00019">
			<name>W037</name>
			<Snippet maxLines="0"></Snippet>
			<description><![CDATA[<html xmlns:fo="http://www.w3.org/1999/XSL/Format" xmlns:msxsl="urn:schemas-microsoft-com:xslt">

<head>

<META http-equiv="Content-Type" content="text/html">

<meta http-equiv="content-type" content="text/html; charset=UTF-8">

</head>

<body style="margin:0px 0px 0px 0px;overflow:auto;background:#FFFFFF;">

<table style="font-family:Arial,Verdana,Times;font-size:12px;text-align:left;width:100%;border-collapse:collapse;padding:3px 3px 3px 3px">

<tr style="text-align:center;font-weight:bold;background:#9CBCE2">

<td></td>

</tr>

<tr>

<td>

<table style="font-family:Arial,Verdana,Times;font-size:12px;text-align:left;width:100%;border-spacing:0px; padding:3px 3px 3px 3px">

<tr>

<td>facility</td>

<td>W037</td>

</tr>

<tr bgcolor="#D4E4F3">

<td>level</td>

<td>4</td>

</tr>

</table>

</td>

</tr>

</table>

</body>

</html>]]></description>
			<styleUrl>#LineStyle003</styleUrl>
			<MultiGeometry>
				<LineString>
					<coordinates>
						-155.8098040004453,20.13267199969032,0 -155.8099040003249,20.13290899979021,0 -155.8100300000258,20.13316000026303,0 
					</coordinates>
				</LineString>
			</MultiGeometry>
		</Placemark>
		<Placemark id="ID_00020">
			<name>W038</name>
			<Snippet maxLines="0"></Snippet>
			<description><![CDATA[<html xmlns:fo="http://www.w3.org/1999/XSL/Format" xmlns:msxsl="urn:schemas-microsoft-com:xslt">

<head>

<META http-equiv="Content-Type" content="text/html">

<meta http-equiv="content-type" content="text/html; charset=UTF-8">

</head>

<body style="margin:0px 0px 0px 0px;overflow:auto;background:#FFFFFF;">

<table style="font-family:Arial,Verdana,Times;font-size:12px;text-align:left;width:100%;border-collapse:collapse;padding:3px 3px 3px 3px">

<tr style="text-align:center;font-weight:bold;background:#9CBCE2">

<td></td>

</tr>

<tr>

<td>

<table style="font-family:Arial,Verdana,Times;font-size:12px;text-align:left;width:100%;border-spacing:0px; padding:3px 3px 3px 3px">

<tr>

<td>facility</td>

<td>W038</td>

</tr>

<tr bgcolor="#D4E4F3">

<td>level</td>

<td>4</td>

</tr>

</table>

</td>

</tr>

</table>

</body>

</html>]]></description>
			<styleUrl>#LineStyle003</styleUrl>
			<MultiGeometry>
				<LineString>
					<coordinates>
						-155.8101639998269,20.1325060003306,0 -155.8102019996051,20.1326070000895,0 -155.8102539996322,20.13273199999863,0 
					</coordinates>
				</LineString>
			</MultiGeometry>
		</Placemark>
		<Placemark id="ID_00021">
			<name>W039</name>
			<Snippet maxLines="0"></Snippet>
			<description><![CDATA[<html xmlns:fo="http://www.w3.org/1999/XSL/Format" xmlns:msxsl="urn:schemas-microsoft-com:xslt">

<head>

<META http-equiv="Content-Type" content="text/html">

<meta http-equiv="content-type" content="text/html; charset=UTF-8">

</head>

<body style="margin:0px 0px 0px 0px;overflow:auto;background:#FFFFFF;">

<table style="font-family:Arial,Verdana,Times;font-size:12px;text-align:left;width:100%;border-collapse:collapse;padding:3px 3px 3px 3px">

<tr style="text-align:center;font-weight:bold;background:#9CBCE2">

<td></td>

</tr>

<tr>

<td>

<table style="font-family:Arial,Verdana,Times;font-size:12px;text-align:left;width:100%;border-spacing:0px; padding:3px 3px 3px 3px">

<tr>

<td>facility</td>

<td>W039</td>

</tr>

<tr bgcolor="#D4E4F3">

<td>level</td>

<td>4</td>

</tr>

</table>

</td>

</tr>

</table>

</body>

</html>]]></description>
			<styleUrl>#LineStyle003</styleUrl>
			<MultiGeometry>
				<LineString>
					<coordinates>
						-155.8103710003274,20.13241600014781,0 -155.8105240004621,20.13281500023545,0 
					</coordinates>
				</LineString>
			</MultiGeometry>
		</Placemark>
		<Placemark id="ID_00022">
			<name>W053</name>
			<Snippet maxLines="0"></Snippet>
			<description><![CDATA[<html xmlns:fo="http://www.w3.org/1999/XSL/Format" xmlns:msxsl="urn:schemas-microsoft-com:xslt">

<head>

<META http-equiv="Content-Type" content="text/html">

<meta http-equiv="content-type" content="text/html; charset=UTF-8">

</head>

<body style="margin:0px 0px 0px 0px;overflow:auto;background:#FFFFFF;">

<table style="font-family:Arial,Verdana,Times;font-size:12px;text-align:left;width:100%;border-collapse:collapse;padding:3px 3px 3px 3px">

<tr style="text-align:center;font-weight:bold;background:#9CBCE2">

<td></td>

</tr>

<tr>

<td>

<table style="font-family:Arial,Verdana,Times;font-size:12px;text-align:left;width:100%;border-spacing:0px; padding:3px 3px 3px 3px">

<tr>

<td>facility</td>

<td>W053</td>

</tr>

<tr bgcolor="#D4E4F3">

<td>level</td>

<td>4</td>

</tr>

</table>

</td>

</tr>

</table>

</body>

</html>]]></description>
			<styleUrl>#LineStyle003</styleUrl>
			<MultiGeometry>
				<LineString>
					<coordinates>
						-155.8101840000627,20.13197499966093,0 -155.8103349999872,20.1323999997637,0 
					</coordinates>
				</LineString>
			</MultiGeometry>
		</Placemark>
		<Placemark id="ID_00023">
			<name>W054</name>
			<Snippet maxLines="0"></Snippet>
			<description><![CDATA[<html xmlns:fo="http://www.w3.org/1999/XSL/Format" xmlns:msxsl="urn:schemas-microsoft-com:xslt">

<head>

<META http-equiv="Content-Type" content="text/html">

<meta http-equiv="content-type" content="text/html; charset=UTF-8">

</head>

<body style="margin:0px 0px 0px 0px;overflow:auto;background:#FFFFFF;">

<table style="font-family:Arial,Verdana,Times;font-size:12px;text-align:left;width:100%;border-collapse:collapse;padding:3px 3px 3px 3px">

<tr style="text-align:center;font-weight:bold;background:#9CBCE2">

<td></td>

</tr>

<tr>

<td>

<table style="font-family:Arial,Verdana,Times;font-size:12px;text-align:left;width:100%;border-spacing:0px; padding:3px 3px 3px 3px">

<tr>

<td>facility</td>

<td>W054</td>

</tr>

<tr bgcolor="#D4E4F3">

<td>level</td>

<td>4</td>

</tr>

</table>

</td>

</tr>

</table>

</body>

</html>]]></description>
			<styleUrl>#LineStyle003</styleUrl>
			<MultiGeometry>
				<LineString>
					<coordinates>
						-155.8108509996069,20.13184100017299,0 -155.8108900003719,20.13200600005095,0 -155.8109579998079,20.13219000004894,0 
					</coordinates>
				</LineString>
			</MultiGeometry>
		</Placemark>
		<Placemark id="ID_00024">
			<name>W055</name>
			<Snippet maxLines="0"></Snippet>
			<description><![CDATA[<html xmlns:fo="http://www.w3.org/1999/XSL/Format" xmlns:msxsl="urn:schemas-microsoft-com:xslt">

<head>

<META http-equiv="Content-Type" content="text/html">

<meta http-equiv="content-type" content="text/html; charset=UTF-8">

</head>

<body style="margin:0px 0px 0px 0px;overflow:auto;background:#FFFFFF;">

<table style="font-family:Arial,Verdana,Times;font-size:12px;text-align:left;width:100%;border-collapse:collapse;padding:3px 3px 3px 3px">

<tr style="text-align:center;font-weight:bold;background:#9CBCE2">

<td></td>

</tr>

<tr>

<td>

<table style="font-family:Arial,Verdana,Times;font-size:12px;text-align:left;width:100%;border-spacing:0px; padding:3px 3px 3px 3px">

<tr>

<td>facility</td>

<td>W055</td>

</tr>

<tr bgcolor="#D4E4F3">

<td>level</td>

<td>4</td>

</tr>

</table>

</td>

</tr>

</table>

</body>

</html>]]></description>
			<styleUrl>#LineStyle003</styleUrl>
			<MultiGeometry>
				<LineString>
					<coordinates>
						-155.811029000176,20.13167199957848,0 -155.8110620003722,20.1318319996675,0 -155.8111559997138,20.1320890000848,0 
					</coordinates>
				</LineString>
			</MultiGeometry>
		</Placemark>
		<Placemark id="ID_00025">
			<name>W056</name>
			<Snippet maxLines="0"></Snippet>
			<description><![CDATA[<html xmlns:fo="http://www.w3.org/1999/XSL/Format" xmlns:msxsl="urn:schemas-microsoft-com:xslt">

<head>

<META http-equiv="Content-Type" content="text/html">

<meta http-equiv="content-type" content="text/html; charset=UTF-8">

</head>

<body style="margin:0px 0px 0px 0px;overflow:auto;background:#FFFFFF;">

<table style="font-family:Arial,Verdana,Times;font-size:12px;text-align:left;width:100%;border-collapse:collapse;padding:3px 3px 3px 3px">

<tr style="text-align:center;font-weight:bold;background:#9CBCE2">

<td></td>

</tr>

<tr>

<td>

<table style="font-family:Arial,Verdana,Times;font-size:12px;text-align:left;width:100%;border-spacing:0px; padding:3px 3px 3px 3px">

<tr>

<td>facility</td>

<td>W056</td>

</tr>

<tr bgcolor="#D4E4F3">

<td>level</td>

<td>4</td>

</tr>

</table>

</td>

</tr>

</table>

</body>

</html>]]></description>
			<styleUrl>#LineStyle003</styleUrl>
			<MultiGeometry>
				<LineString>
					<coordinates>
						-155.8111679999024,20.13158600009525,0 -155.8112490002085,20.13182100039515,0 -155.8112819996675,20.13201700036981,0 
					</coordinates>
				</LineString>
			</MultiGeometry>
		</Placemark>
		<Placemark id="ID_00026">
			<name>W060</name>
			<Snippet maxLines="0"></Snippet>
			<description><![CDATA[<html xmlns:fo="http://www.w3.org/1999/XSL/Format" xmlns:msxsl="urn:schemas-microsoft-com:xslt">

<head>

<META http-equiv="Content-Type" content="text/html">

<meta http-equiv="content-type" content="text/html; charset=UTF-8">

</head>

<body style="margin:0px 0px 0px 0px;overflow:auto;background:#FFFFFF;">

<table style="font-family:Arial,Verdana,Times;font-size:12px;text-align:left;width:100%;border-collapse:collapse;padding:3px 3px 3px 3px">

<tr style="text-align:center;font-weight:bold;background:#9CBCE2">

<td></td>

</tr>

<tr>

<td>

<table style="font-family:Arial,Verdana,Times;font-size:12px;text-align:left;width:100%;border-spacing:0px; padding:3px 3px 3px 3px">

<tr>

<td>facility</td>

<td>W060</td>

</tr>

<tr bgcolor="#D4E4F3">

<td>level</td>

<td>4</td>

</tr>

</table>

</td>

</tr>

</table>

</body>

</html>]]></description>
			<styleUrl>#LineStyle003</styleUrl>
			<MultiGeometry>
				<LineString>
					<coordinates>
						-155.8095720002001,20.13082800043537,0 -155.8097580004757,20.13125700044165,0 -155.8098650001592,20.1315729995911,0 -155.8098689998126,20.13163800026517,0 -155.8098970000507,20.13171300044893,0 -155.8099069996665,20.13178900015375,0 -155.8099450003107,20.13187499962964,0 -155.8099580003976,20.13194800013226,0 -155.8100010004152,20.13204800021104,0 
					</coordinates>
				</LineString>
			</MultiGeometry>
		</Placemark>
		<Placemark id="ID_00027">
			<name>W072</name>
			<Snippet maxLines="0"></Snippet>
			<description><![CDATA[<html xmlns:fo="http://www.w3.org/1999/XSL/Format" xmlns:msxsl="urn:schemas-microsoft-com:xslt">

<head>

<META http-equiv="Content-Type" content="text/html">

<meta http-equiv="content-type" content="text/html; charset=UTF-8">

</head>

<body style="margin:0px 0px 0px 0px;overflow:auto;background:#FFFFFF;">

<table style="font-family:Arial,Verdana,Times;font-size:12px;text-align:left;width:100%;border-collapse:collapse;padding:3px 3px 3px 3px">

<tr style="text-align:center;font-weight:bold;background:#9CBCE2">

<td></td>

</tr>

<tr>

<td>

<table style="font-family:Arial,Verdana,Times;font-size:12px;text-align:left;width:100%;border-spacing:0px; padding:3px 3px 3px 3px">

<tr>

<td>facility</td>

<td>W072</td>

</tr>

<tr bgcolor="#D4E4F3">

<td>level</td>

<td>4</td>

</tr>

</table>

</td>

</tr>

</table>

</body>

</html>]]></description>
			<styleUrl>#LineStyle003</styleUrl>
			<MultiGeometry>
				<LineString>
					<coordinates>
						-155.8113779998248,20.13066300033986,0 -155.8115100004636,20.13094999958927,0 -155.8115160002557,20.1310660001223,0 -155.8116430003094,20.13129199966304,0 
					</coordinates>
				</LineString>
			</MultiGeometry>
		</Placemark>
		<Placemark id="ID_00028">
			<name>W073</name>
			<Snippet maxLines="0"></Snippet>
			<description><![CDATA[<html xmlns:fo="http://www.w3.org/1999/XSL/Format" xmlns:msxsl="urn:schemas-microsoft-com:xslt">

<head>

<META http-equiv="Content-Type" content="text/html">

<meta http-equiv="content-type" content="text/html; charset=UTF-8">

</head>

<body style="margin:0px 0px 0px 0px;overflow:auto;background:#FFFFFF;">

<table style="font-family:Arial,Verdana,Times;font-size:12px;text-align:left;width:100%;border-collapse:collapse;padding:3px 3px 3px 3px">

<tr style="text-align:center;font-weight:bold;background:#9CBCE2">

<td></td>

</tr>

<tr>

<td>

<table style="font-family:Arial,Verdana,Times;font-size:12px;text-align:left;width:100%;border-spacing:0px; padding:3px 3px 3px 3px">

<tr>

<td>facility</td>

<td>W073</td>

</tr>

<tr bgcolor="#D4E4F3">

<td>level</td>

<td>4</td>

</tr>

</table>

</td>

</tr>

</table>

</body>

</html>]]></description>
			<styleUrl>#LineStyle003</styleUrl>
			<MultiGeometry>
				<LineString>
					<coordinates>
						-155.8116899999629,20.13106600031496,0 -155.811767999815,20.131218999983,0 
					</coordinates>
				</LineString>
			</MultiGeometry>
		</Placemark>
		<Placemark id="ID_00029">
			<name>W042</name>
			<Snippet maxLines="0"></Snippet>
			<description><![CDATA[<html xmlns:fo="http://www.w3.org/1999/XSL/Format" xmlns:msxsl="urn:schemas-microsoft-com:xslt">

<head>

<META http-equiv="Content-Type" content="text/html">

<meta http-equiv="content-type" content="text/html; charset=UTF-8">

</head>

<body style="margin:0px 0px 0px 0px;overflow:auto;background:#FFFFFF;">

<table style="font-family:Arial,Verdana,Times;font-size:12px;text-align:left;width:100%;border-collapse:collapse;padding:3px 3px 3px 3px">

<tr style="text-align:center;font-weight:bold;background:#9CBCE2">

<td></td>

</tr>

<tr>

<td>

<table style="font-family:Arial,Verdana,Times;font-size:12px;text-align:left;width:100%;border-spacing:0px; padding:3px 3px 3px 3px">

<tr>

<td>facility</td>

<td>W042</td>

</tr>

<tr bgcolor="#D4E4F3">

<td>level</td>

<td>4</td>

</tr>

</table>

</td>

</tr>

</table>

</body>

</html>]]></description>
			<styleUrl>#LineStyle003</styleUrl>
			<MultiGeometry>
				<LineString>
					<coordinates>
						-155.8115390003066,20.13194899968441,0 -155.8115700002218,20.13211699983499,0 -155.8116850000257,20.13234000024741,0 
					</coordinates>
				</LineString>
			</MultiGeometry>
		</Placemark>
		<Placemark id="ID_00030">
			<name>W043</name>
			<Snippet maxLines="0"></Snippet>
			<description><![CDATA[<html xmlns:fo="http://www.w3.org/1999/XSL/Format" xmlns:msxsl="urn:schemas-microsoft-com:xslt">

<head>

<META http-equiv="Content-Type" content="text/html">

<meta http-equiv="content-type" content="text/html; charset=UTF-8">

</head>

<body style="margin:0px 0px 0px 0px;overflow:auto;background:#FFFFFF;">

<table style="font-family:Arial,Verdana,Times;font-size:12px;text-align:left;width:100%;border-collapse:collapse;padding:3px 3px 3px 3px">

<tr style="text-align:center;font-weight:bold;background:#9CBCE2">

<td></td>

</tr>

<tr>

<td>

<table style="font-family:Arial,Verdana,Times;font-size:12px;text-align:left;width:100%;border-spacing:0px; padding:3px 3px 3px 3px">

<tr>

<td>facility</td>

<td>W043</td>

</tr>

<tr bgcolor="#D4E4F3">

<td>level</td>

<td>4</td>

</tr>

</table>

</td>

</tr>

</table>

</body>

</html>]]></description>
			<styleUrl>#LineStyle003</styleUrl>
			<MultiGeometry>
				<LineString>
					<coordinates>
						-155.8117490000595,20.13190099987516,0 -155.8118439997031,20.13215699975797,0 -155.8118779998905,20.13227300006243,0 -155.8119320004388,20.13239199977293,0 
					</coordinates>
				</LineString>
			</MultiGeometry>
		</Placemark>
		<Placemark id="ID_00031">
			<name>W044</name>
			<Snippet maxLines="0"></Snippet>
			<description><![CDATA[<html xmlns:fo="http://www.w3.org/1999/XSL/Format" xmlns:msxsl="urn:schemas-microsoft-com:xslt">

<head>

<META http-equiv="Content-Type" content="text/html">

<meta http-equiv="content-type" content="text/html; charset=UTF-8">

</head>

<body style="margin:0px 0px 0px 0px;overflow:auto;background:#FFFFFF;">

<table style="font-family:Arial,Verdana,Times;font-size:12px;text-align:left;width:100%;border-collapse:collapse;padding:3px 3px 3px 3px">

<tr style="text-align:center;font-weight:bold;background:#9CBCE2">

<td></td>

</tr>

<tr>

<td>

<table style="font-family:Arial,Verdana,Times;font-size:12px;text-align:left;width:100%;border-spacing:0px; padding:3px 3px 3px 3px">

<tr>

<td>facility</td>

<td>W044</td>

</tr>

<tr bgcolor="#D4E4F3">

<td>level</td>

<td>4</td>

</tr>

</table>

</td>

</tr>

</table>

</body>

</html>]]></description>
			<styleUrl>#LineStyle003</styleUrl>
			<MultiGeometry>
				<LineString>
					<coordinates>
						-155.8118990002734,20.13186800027599,0 -155.8119449996486,20.1320060002897,0 -155.811987999935,20.13221900024092,0 -155.8120420004409,20.13235300025686,0 
					</coordinates>
				</LineString>
			</MultiGeometry>
		</Placemark>
		<Placemark id="ID_00032">
			<name>W045</name>
			<Snippet maxLines="0"></Snippet>
			<description><![CDATA[<html xmlns:fo="http://www.w3.org/1999/XSL/Format" xmlns:msxsl="urn:schemas-microsoft-com:xslt">

<head>

<META http-equiv="Content-Type" content="text/html">

<meta http-equiv="content-type" content="text/html; charset=UTF-8">

</head>

<body style="margin:0px 0px 0px 0px;overflow:auto;background:#FFFFFF;">

<table style="font-family:Arial,Verdana,Times;font-size:12px;text-align:left;width:100%;border-collapse:collapse;padding:3px 3px 3px 3px">

<tr style="text-align:center;font-weight:bold;background:#9CBCE2">

<td></td>

</tr>

<tr>

<td>

<table style="font-family:Arial,Verdana,Times;font-size:12px;text-align:left;width:100%;border-spacing:0px; padding:3px 3px 3px 3px">

<tr>

<td>facility</td>

<td>W045</td>

</tr>

<tr bgcolor="#D4E4F3">

<td>level</td>

<td>4</td>

</tr>

</table>

</td>

</tr>

</table>

</body>

</html>]]></description>
			<styleUrl>#LineStyle003</styleUrl>
			<MultiGeometry>
				<LineString>
					<coordinates>
						-155.8120210001491,20.13182899970709,0 -155.8120630002949,20.13194100004265,0 -155.8120700002408,20.13210899956933,0 -155.8121040004628,20.1322620000611,0 
					</coordinates>
				</LineString>
			</MultiGeometry>
		</Placemark>
		<Placemark id="ID_00033">
			<name>W046</name>
			<Snippet maxLines="0"></Snippet>
			<description><![CDATA[<html xmlns:fo="http://www.w3.org/1999/XSL/Format" xmlns:msxsl="urn:schemas-microsoft-com:xslt">

<head>

<META http-equiv="Content-Type" content="text/html">

<meta http-equiv="content-type" content="text/html; charset=UTF-8">

</head>

<body style="margin:0px 0px 0px 0px;overflow:auto;background:#FFFFFF;">

<table style="font-family:Arial,Verdana,Times;font-size:12px;text-align:left;width:100%;border-collapse:collapse;padding:3px 3px 3px 3px">

<tr style="text-align:center;font-weight:bold;background:#9CBCE2">

<td></td>

</tr>

<tr>

<td>

<table style="font-family:Arial,Verdana,Times;font-size:12px;text-align:left;width:100%;border-spacing:0px; padding:3px 3px 3px 3px">

<tr>

<td>facility</td>

<td>W046</td>

</tr>

<tr bgcolor="#D4E4F3">

<td>level</td>

<td>4</td>

</tr>

</table>

</td>

</tr>

</table>

</body>

</html>]]></description>
			<styleUrl>#LineStyle003</styleUrl>
			<MultiGeometry>
				<LineString>
					<coordinates>
						-155.8122140001018,20.13175499966943,0 -155.8122850000412,20.13193700010251,0 -155.8123650003815,20.1322199995972,0 
					</coordinates>
				</LineString>
			</MultiGeometry>
		</Placemark>
		<Placemark id="ID_00034">
			<name>W047</name>
			<Snippet maxLines="0"></Snippet>
			<description><![CDATA[<html xmlns:fo="http://www.w3.org/1999/XSL/Format" xmlns:msxsl="urn:schemas-microsoft-com:xslt">

<head>

<META http-equiv="Content-Type" content="text/html">

<meta http-equiv="content-type" content="text/html; charset=UTF-8">

</head>

<body style="margin:0px 0px 0px 0px;overflow:auto;background:#FFFFFF;">

<table style="font-family:Arial,Verdana,Times;font-size:12px;text-align:left;width:100%;border-collapse:collapse;padding:3px 3px 3px 3px">

<tr style="text-align:center;font-weight:bold;background:#9CBCE2">

<td></td>

</tr>

<tr>

<td>

<table style="font-family:Arial,Verdana,Times;font-size:12px;text-align:left;width:100%;border-spacing:0px; padding:3px 3px 3px 3px">

<tr>

<td>facility</td>

<td>W047</td>

</tr>

<tr bgcolor="#D4E4F3">

<td>level</td>

<td>4</td>

</tr>

</table>

</td>

</tr>

</table>

</body>

</html>]]></description>
			<styleUrl>#LineStyle003</styleUrl>
			<MultiGeometry>
				<LineString>
					<coordinates>
						-155.8119679999893,20.13129800039362,0 -155.8120129997018,20.13138000002881,0 -155.8120789998055,20.13155499961172,0 -155.8121740000968,20.1317289998051,0 
					</coordinates>
				</LineString>
			</MultiGeometry>
		</Placemark>
	</Folder>
	<Folder id="FeatureLayer0">
		<name>walls_level_6</name>
		<Snippet maxLines="0"></Snippet>
		<Placemark id="ID_00000">
			<name>W058</name>
			<Snippet maxLines="0"></Snippet>
			<description><![CDATA[<html xmlns:fo="http://www.w3.org/1999/XSL/Format" xmlns:msxsl="urn:schemas-microsoft-com:xslt">

<head>

<META http-equiv="Content-Type" content="text/html">

<meta http-equiv="content-type" content="text/html; charset=UTF-8">

</head>

<body style="margin:0px 0px 0px 0px;overflow:auto;background:#FFFFFF;">

<table style="font-family:Arial,Verdana,Times;font-size:12px;text-align:left;width:100%;border-collapse:collapse;padding:3px 3px 3px 3px">

<tr style="text-align:center;font-weight:bold;background:#9CBCE2">

<td></td>

</tr>

<tr>

<td>

<table style="font-family:Arial,Verdana,Times;font-size:12px;text-align:left;width:100%;border-spacing:0px; padding:3px 3px 3px 3px">

<tr>

<td>facility</td>

<td>W058</td>

</tr>

<tr bgcolor="#D4E4F3">

<td>level</td>

<td>6</td>

</tr>

</table>

</td>

</tr>

</table>

</body>

</html>]]></description>
			<styleUrl>#LineStyle0040</styleUrl>
			<MultiGeometry>
				<LineString>
					<coordinates>
						-155.8095730002609,20.13154099999247,0 -155.809569000372,20.13165600013279,0 -155.8096290000082,20.1318439997454,0 -155.809751000042,20.13215600027498,0 
					</coordinates>
				</LineString>
			</MultiGeometry>
		</Placemark>
		<Placemark id="ID_00001">
			<name>W064</name>
			<Snippet maxLines="0"></Snippet>
			<description><![CDATA[<html xmlns:fo="http://www.w3.org/1999/XSL/Format" xmlns:msxsl="urn:schemas-microsoft-com:xslt">

<head>

<META http-equiv="Content-Type" content="text/html">

<meta http-equiv="content-type" content="text/html; charset=UTF-8">

</head>

<body style="margin:0px 0px 0px 0px;overflow:auto;background:#FFFFFF;">

<table style="font-family:Arial,Verdana,Times;font-size:12px;text-align:left;width:100%;border-collapse:collapse;padding:3px 3px 3px 3px">

<tr style="text-align:center;font-weight:bold;background:#9CBCE2">

<td></td>

</tr>

<tr>

<td>

<table style="font-family:Arial,Verdana,Times;font-size:12px;text-align:left;width:100%;border-spacing:0px; padding:3px 3px 3px 3px">

<tr>

<td>facility</td>

<td>W064</td>

</tr>

<tr bgcolor="#D4E4F3">

<td>level</td>

<td>6</td>

</tr>

</table>

</td>

</tr>

</table>

</body>

</html>]]></description>
			<styleUrl>#LineStyle0040</styleUrl>
			<MultiGeometry>
				<LineString>
					<coordinates>
						-155.8102679999363,20.13133599983498,0 -155.8102990000028,20.13139999995844,0 
					</coordinates>
				</LineString>
			</MultiGeometry>
		</Placemark>
		<Placemark id="ID_00002">
			<name>W067</name>
			<Snippet maxLines="0"></Snippet>
			<description><![CDATA[<html xmlns:fo="http://www.w3.org/1999/XSL/Format" xmlns:msxsl="urn:schemas-microsoft-com:xslt">

<head>

<META http-equiv="Content-Type" content="text/html">

<meta http-equiv="content-type" content="text/html; charset=UTF-8">

</head>

<body style="margin:0px 0px 0px 0px;overflow:auto;background:#FFFFFF;">

<table style="font-family:Arial,Verdana,Times;font-size:12px;text-align:left;width:100%;border-collapse:collapse;padding:3px 3px 3px 3px">

<tr style="text-align:center;font-weight:bold;background:#9CBCE2">

<td></td>

</tr>

<tr>

<td>

<table style="font-family:Arial,Verdana,Times;font-size:12px;text-align:left;width:100%;border-spacing:0px; padding:3px 3px 3px 3px">

<tr>

<td>facility</td>

<td>W067</td>

</tr>

<tr bgcolor="#D4E4F3">

<td>level</td>

<td>6</td>

</tr>

</table>

</td>

</tr>

</table>

</body>

</html>]]></description>
			<styleUrl>#LineStyle0040</styleUrl>
			<MultiGeometry>
				<LineString>
					<coordinates>
						-155.8106539999787,20.1312290004389,0 -155.8108489996419,20.13167900024726,0 
					</coordinates>
				</LineString>
			</MultiGeometry>
		</Placemark>
		<Placemark id="ID_00003">
			<name>W069</name>
			<Snippet maxLines="0"></Snippet>
			<description><![CDATA[<html xmlns:fo="http://www.w3.org/1999/XSL/Format" xmlns:msxsl="urn:schemas-microsoft-com:xslt">

<head>

<META http-equiv="Content-Type" content="text/html">

<meta http-equiv="content-type" content="text/html; charset=UTF-8">

</head>

<body style="margin:0px 0px 0px 0px;overflow:auto;background:#FFFFFF;">

<table style="font-family:Arial,Verdana,Times;font-size:12px;text-align:left;width:100%;border-collapse:collapse;padding:3px 3px 3px 3px">

<tr style="text-align:center;font-weight:bold;background:#9CBCE2">

<td></td>

</tr>

<tr>

<td>

<table style="font-family:Arial,Verdana,Times;font-size:12px;text-align:left;width:100%;border-spacing:0px; padding:3px 3px 3px 3px">

<tr>

<td>facility</td>

<td>W069</td>

</tr>

<tr bgcolor="#D4E4F3">

<td>level</td>

<td>6</td>

</tr>

</table>

</td>

</tr>

</table>

</body>

</html>]]></description>
			<styleUrl>#LineStyle0040</styleUrl>
			<MultiGeometry>
				<LineString>
					<coordinates>
						-155.8109030000245,20.13114299983686,0 -155.8109850000481,20.13134400042079,0 -155.8111079997904,20.13153599994535,0 
					</coordinates>
				</LineString>
			</MultiGeometry>
		</Placemark>
		<Placemark id="ID_00004">
			<name>W068</name>
			<Snippet maxLines="0"></Snippet>
			<description><![CDATA[<html xmlns:fo="http://www.w3.org/1999/XSL/Format" xmlns:msxsl="urn:schemas-microsoft-com:xslt">

<head>

<META http-equiv="Content-Type" content="text/html">

<meta http-equiv="content-type" content="text/html; charset=UTF-8">

</head>

<body style="margin:0px 0px 0px 0px;overflow:auto;background:#FFFFFF;">

<table style="font-family:Arial,Verdana,Times;font-size:12px;text-align:left;width:100%;border-collapse:collapse;padding:3px 3px 3px 3px">

<tr style="text-align:center;font-weight:bold;background:#9CBCE2">

<td></td>

</tr>

<tr>

<td>

<table style="font-family:Arial,Verdana,Times;font-size:12px;text-align:left;width:100%;border-spacing:0px; padding:3px 3px 3px 3px">

<tr>

<td>facility</td>

<td>W068</td>

</tr>

<tr bgcolor="#D4E4F3">

<td>level</td>

<td>6</td>

</tr>

</table>

</td>

</tr>

</table>

</body>

</html>]]></description>
			<styleUrl>#LineStyle0040</styleUrl>
			<MultiGeometry>
				<LineString>
					<coordinates>
						-155.8106479999553,20.13087000029989,0 -155.8107479996263,20.13115599961427,0 
					</coordinates>
				</LineString>
			</MultiGeometry>
		</Placemark>
		<Placemark id="ID_00005">
			<name>W070</name>
			<Snippet maxLines="0"></Snippet>
			<description><![CDATA[<html xmlns:fo="http://www.w3.org/1999/XSL/Format" xmlns:msxsl="urn:schemas-microsoft-com:xslt">

<head>

<META http-equiv="Content-Type" content="text/html">

<meta http-equiv="content-type" content="text/html; charset=UTF-8">

</head>

<body style="margin:0px 0px 0px 0px;overflow:auto;background:#FFFFFF;">

<table style="font-family:Arial,Verdana,Times;font-size:12px;text-align:left;width:100%;border-collapse:collapse;padding:3px 3px 3px 3px">

<tr style="text-align:center;font-weight:bold;background:#9CBCE2">

<td></td>

</tr>

<tr>

<td>

<table style="font-family:Arial,Verdana,Times;font-size:12px;text-align:left;width:100%;border-spacing:0px; padding:3px 3px 3px 3px">

<tr>

<td>facility</td>

<td>W070</td>

</tr>

<tr bgcolor="#D4E4F3">

<td>level</td>

<td>6</td>

</tr>

</table>

</td>

</tr>

</table>

</body>

</html>]]></description>
			<styleUrl>#LineStyle0040</styleUrl>
			<MultiGeometry>
				<LineString>
					<coordinates>
						-155.8108690004488,20.13079900009799,0 -155.8109840004228,20.1310699996285,0 
					</coordinates>
				</LineString>
			</MultiGeometry>
		</Placemark>
		<Placemark id="ID_00006">
			<name>W071</name>
			<Snippet maxLines="0"></Snippet>
			<description><![CDATA[<html xmlns:fo="http://www.w3.org/1999/XSL/Format" xmlns:msxsl="urn:schemas-microsoft-com:xslt">

<head>

<META http-equiv="Content-Type" content="text/html">

<meta http-equiv="content-type" content="text/html; charset=UTF-8">

</head>

<body style="margin:0px 0px 0px 0px;overflow:auto;background:#FFFFFF;">

<table style="font-family:Arial,Verdana,Times;font-size:12px;text-align:left;width:100%;border-collapse:collapse;padding:3px 3px 3px 3px">

<tr style="text-align:center;font-weight:bold;background:#9CBCE2">

<td></td>

</tr>

<tr>

<td>

<table style="font-family:Arial,Verdana,Times;font-size:12px;text-align:left;width:100%;border-spacing:0px; padding:3px 3px 3px 3px">

<tr>

<td>facility</td>

<td>W071</td>

</tr>

<tr bgcolor="#D4E4F3">

<td>level</td>

<td>6</td>

</tr>

</table>

</td>

</tr>

</table>

</body>

</html>]]></description>
			<styleUrl>#LineStyle0040</styleUrl>
			<MultiGeometry>
				<LineString>
					<coordinates>
						-155.8110179998498,20.13050099986803,0 -155.8112120002274,20.13090899979786,0 
					</coordinates>
				</LineString>
			</MultiGeometry>
		</Placemark>
	</Folder>
</Document>
</kml>
